# Supplementary material for: Potential-dependent transition of reaction mechanisms for oxygen evolution on layered double hydroxides
Source: Nat Commun. 2023 Jul 15;14:4228. doi: 10.1038/s41467-023-40011-8 (PMC10349880; doi:10.1038/s41467-023-40011-8)
Supplement: Supplementary file 4 — Supplementary Data 1 [file 41467_2023_40011_MOESM4_ESM.zip]

Archive with 45 entries (45 files):
- NiMOOH-CONTCAR/NiOOH/CONTCARNiLb
- NiMOOH-CONTCAR/NiOOH/CONTCARNiLa
- NiMOOH-CONTCAR/NiOOH/CONTCARNiIb
- NiMOOH-CONTCAR/NiOOH/CONTCARNiIa
- NiMOOH-CONTCAR/NiOOH/CONTCARNiA
- NiMOOH-CONTCAR/NiOOH/CONTCARNi9
- NiMOOH-CONTCAR/NiOOH/CONTCARNi8
- NiMOOH-CONTCAR/NiOOH/CONTCARNi7
- NiMOOH-CONTCAR/NiOOH/CONTCARNi6
- NiMOOH-CONTCAR/NiOOH/CONTCARNi5
- NiMOOH-CONTCAR/NiOOH/CONTCARNi4
- NiMOOH-CONTCAR/NiOOH/CONTCARNi3
- NiMOOH-CONTCAR/NiOOH/CONTCARNi2
- NiMOOH-CONTCAR/NiOOH/CONTCARNi1
- NiMOOH-CONTCAR/NiOOH/CONTCARNi0
- NiMOOH-CONTCAR/Ni(Fe)OOH/CONTCARFeLb
- NiMOOH-CONTCAR/Ni(Fe)OOH/CONTCARFeLa
- NiMOOH-CONTCAR/Ni(Fe)OOH/CONTCARFeIb
- NiMOOH-CONTCAR/Ni(Fe)OOH/CONTCARFeIa
- NiMOOH-CONTCAR/Ni(Fe)OOH/CONTCARFeA
- NiMOOH-CONTCAR/Ni(Fe)OOH/CONTCARFe9
- NiMOOH-CONTCAR/Ni(Fe)OOH/CONTCARFe8
- NiMOOH-CONTCAR/Ni(Fe)OOH/CONTCARFe7
- NiMOOH-CONTCAR/Ni(Fe)OOH/CONTCARFe6
- NiMOOH-CONTCAR/Ni(Fe)OOH/CONTCARFe5
- NiMOOH-CONTCAR/Ni(Fe)OOH/CONTCARFe4
- NiMOOH-CONTCAR/Ni(Fe)OOH/CONTCARFe3
- NiMOOH-CONTCAR/Ni(Fe)OOH/CONTCARFe2
- NiMOOH-CONTCAR/Ni(Fe)OOH/CONTCARFe1
- NiMOOH-CONTCAR/Ni(Fe)OOH/CONTCARFe0
- NiMOOH-CONTCAR/Ni(Co)OOH/CONTCARCoLb
- NiMOOH-CONTCAR/Ni(Co)OOH/CONTCARCoLa
- NiMOOH-CONTCAR/Ni(Co)OOH/CONTCARCoIb
- NiMOOH-CONTCAR/Ni(Co)OOH/CONTCARCoIa
- NiMOOH-CONTCAR/Ni(Co)OOH/CONTCARCoA
- NiMOOH-CONTCAR/Ni(Co)OOH/CONTCARCo9
- NiMOOH-CONTCAR/Ni(Co)OOH/CONTCARCo8
- NiMOOH-CONTCAR/Ni(Co)OOH/CONTCARCo7
- NiMOOH-CONTCAR/Ni(Co)OOH/CONTCARCo6
- NiMOOH-CONTCAR/Ni(Co)OOH/CONTCARCo5
- NiMOOH-CONTCAR/Ni(Co)OOH/CONTCARCo4
- NiMOOH-CONTCAR/Ni(Co)OOH/CONTCARCo3
- NiMOOH-CONTCAR/Ni(Co)OOH/CONTCARCo2
- NiMOOH-CONTCAR/Ni(Co)OOH/CONTCARCo1
- NiMOOH-CONTCAR/Ni(Co)OOH/CONTCARCo0
