# Supplementary material for: Potential-dependent transition of reaction mechanisms for oxygen evolution on layered double hydroxides
Source: Nat Commun. 2023 Jul 15;14:4228. doi: 10.1038/s41467-023-40011-8 (PMC10349880; doi:10.1038/s41467-023-40011-8)
Supplement: Supplementary file 4 — Supplementary Data 1 [file 41467_2023_40011_MOESM4_ESM.zip › NiMOOH-CONTCAR/NiOOH/CONTCARNiLb]

 CONTCARNiLb                       
   1.00000000000000     
    11.1969003676999996    0.0000000000000000    0.0000000000000000
     0.1004218773000000    4.8691647146000001    0.0000000000000000
     0.0000000000000000    0.0000000000000000   25.0000000000000000
   H    O    Ni
    10    36    16
Selective dynamics
Direct
  0.7816195868990690  0.7922325216609494  0.0995444388294402   
  0.7844599018744489  0.1203685456675530  0.2857359849635159   
  0.9042895834366291  0.9350655053603845  0.4379587214512952   
  0.6580269036266202  0.8892594257579489  0.4429660841627694   
  0.1398431028330407  0.9610647659365696  0.4379909649234577   
  0.9501896710140016  0.4856738735495298  0.4574479358968020   
  0.4922969219305742  0.2890001488327130  0.4362010215415566   
  0.7150167310139963  0.4182742629316607  0.4544950349278238   
  0.1591700972041323  0.0075319506171212  0.1868971542246740   
  0.1443986870207468  0.2284296457241481  0.3718611007689816   
  0.0363937164998589  0.1873352729531206  0.0578825066089479   
  0.0339442701692150  0.3198135984161397  0.2641364133830848   
  0.0336833321854684  0.5635377287531753  0.1215199458278278   
  0.0303283622529591  0.7734703151056621  0.3084789715568590   
  0.1598052441189708  0.1953509944128271  0.1705714030098875   
  0.1519235841869744  0.4294765183901390  0.3600088015487941   
  0.1584894118101019  0.6583387500900528  0.2165441546443105   
  0.1455331710669796  0.9277762832638032  0.3993127812188106   
  0.2881277547575607  0.1997837115967513  0.0573171899787823   
  0.2863892271067101  0.3192362669761621  0.2647728619155671   
  0.2814115123664109  0.5619453976137692  0.1231439858350072   
  0.2798638191608944  0.7700556275964772  0.3086832020186208   
  0.4132747126248759  0.2168595262507580  0.1690639793378992   
  0.4118231708873168  0.4336722481601427  0.3585752143606626   
  0.4033204060241289  0.6608708292992844  0.2151009213830690   
  0.5370746760772676  0.2020558098360894  0.0580140568535086   
  0.5359830608635079  0.3286636604234658  0.2641625954892319   
  0.5341296053136659  0.5665122131506948  0.1209671840083573   
  0.5313110907765832  0.7759081926354696  0.3105857346199343   
  0.6609792934349201  0.2250843921621097  0.1681148165593953   
  0.6683736033759615  0.4270360617917746  0.3573403840765081   
  0.6567065172971311  0.6663487769546919  0.2169100533895332   
  0.6532403818884660  0.8890880700856272  0.4036023872653871   
  0.7840089498954654  0.1368392949750117  0.0709300057509594   
  0.7854832534685841  0.3091760480185712  0.2689385000050493   
  0.7822523686207532  0.5966440620561286  0.1124580109559332   
  0.7819025523031442  0.7818326779315328  0.3094022035182533   
  0.9086113558269702  0.2237814168864247  0.1673426100227360   
  0.9095152220128710  0.4422463948433659  0.3595429570021125   
  0.9098771589474879  0.6614119564762007  0.2168409619630296   
  0.9032255699663096  0.9077427843140242  0.3988824800126025   
  0.7884642985383365  0.5247137375494475  0.4496759823141616   
  0.5371649275990507  0.4521339237842028  0.4463871364611549   
  0.0334551423406211  0.5407526962157760  0.4499329656667115   
  0.3392754497456707  0.6969010347371807  0.4578749060459586   
  0.3967364767090729  0.8856863563333519  0.4317988037893912   
  0.0308086391326654  0.4348563513336146  0.1919469304928754   
  0.0269321950987091  0.6708075963756670  0.3823510546316129   
  0.1603147546913775  0.3524371464629112  0.0922277570614867   
  0.1583668035480486  0.5423654036203231  0.2863651954834623   
  0.5349113573486193  0.4439550711681974  0.1914069421445888   
  0.5339386441731477  0.6399159633984510  0.3830016091898685   
  0.9129196388237446  0.3509275025636427  0.0928608158702176   
  0.9101088796053105  0.5469649383086193  0.2880009988339722   
  0.2870037577964126  0.4305225499106839  0.1928449086377029   
  0.2827426239820809  0.6762813436182142  0.3827250926583687   
  0.4082761640062387  0.3547309097698559  0.0942136874414103   
  0.4084479447435143  0.5488371590803922  0.2873284670310596   
  0.6575190216843652  0.3404505901448829  0.0932696681622289   
  0.6565251031594812  0.5506491806605709  0.2878143792854218   
  0.7827151618829618  0.4479644290857507  0.1905866944355736   
  0.7802495159628151  0.6630542742162078  0.3820766766397838   
