# Supplementary material for: Potential-dependent transition of reaction mechanisms for oxygen evolution on layered double hydroxides
Source: Nat Commun. 2023 Jul 15;14:4228. doi: 10.1038/s41467-023-40011-8 (PMC10349880; doi:10.1038/s41467-023-40011-8)
Supplement: Supplementary file 4 — Supplementary Data 1 [file 41467_2023_40011_MOESM4_ESM.zip › NiMOOH-CONTCAR/NiOOH/CONTCARNiLa]

 CONTCARNiLa                           
   1.00000000000000     
    11.1969003676999996    0.0000000000000000    0.0000000000000000
     0.1004218773000000    4.8691647146000001    0.0000000000000000
     0.0000000000000000    0.0000000000000000   25.0000000000000000
   H    O    Ni
    11    36    16
Selective dynamics
Direct
  0.7816196747192521  0.7922320193287575  0.0995435516635510   
  0.7842836246081077  0.1176438377630404  0.2852731558651129   
  0.9052224925100560  0.9214299664697947  0.4381395073946237   
  0.6574607755976842  0.9303778212026046  0.4376884265899292   
  0.1453739726150616  0.9453607577111498  0.4356485404006278   
  0.9491880211606869  0.4741034430852054  0.4560198624112033   
  0.4854052567687148  0.3916386444100510  0.4521975655130603   
  0.7022708967946940  0.4697513504768978  0.4545720007398870   
  0.1591700781633065  0.0075315604936961  0.1868977243797403   
  0.1422933038092182  0.2264836041820573  0.3702107264437942   
  0.2940384641516260  0.4560869682871456  0.4639844135977853   
  0.2924287238771441  0.6507337423000621  0.4541967388729802   
  0.0363929729998844  0.1873342169624976  0.0578820050871585   
  0.0338359490559839  0.3176641419558806  0.2637602629101465   
  0.0336826655483762  0.5635381794025420  0.1215199562622615   
  0.0297544575350912  0.7713151497279256  0.3078411920799766   
  0.1598061966951789  0.1953507967302599  0.1705711226079103   
  0.1515250050790371  0.4282317356404306  0.3591166566874904   
  0.1584895298480831  0.6583389954720431  0.2165433225154487   
  0.1444285985579654  0.9271815524525877  0.3964225165492650   
  0.2881282008060495  0.1997829696774005  0.0573177517830246   
  0.2868687307506619  0.3191464543976608  0.2649493844969939   
  0.2814112116931256  0.5619463236910178  0.1231431886680028   
  0.2795659330649443  0.7698349417842039  0.3090494240891957   
  0.4132737694999022  0.2168596202006086  0.1690631848703177   
  0.4143206379542477  0.4457162613748267  0.3595813985933134   
  0.4033203276193049  0.6608706666394255  0.2151007381064574   
  0.5370757388618159  0.2020566476688685  0.0580132456828082   
  0.5356181450333892  0.3287402440822191  0.2641639025910862   
  0.5341296796509312  0.5665117749205564  0.1209677478066880   
  0.5316590880663554  0.7797543410064591  0.3085772934728368   
  0.6609794319479363  0.2250835133296860  0.1681158526475173   
  0.6604273624474146  0.4424438004482951  0.3584626957032242   
  0.6567072196377026  0.6663490229637503  0.2169100437116285   
  0.6582240608899852  0.9076130361671133  0.3985434040482474   
  0.7840091585163691  0.1368394361800114  0.0709300040007648   
  0.7845783112217077  0.3080670299476438  0.2691157397310278   
  0.7822518922965997  0.5966432478449022  0.1124584091647449   
  0.7828117334908313  0.7810434157451027  0.3083436770068175   
  0.9086110818615794  0.2237811347091423  0.1673420872181879   
  0.9086593715013151  0.4381536917359483  0.3589680391931935   
  0.9098777235579902  0.6614115599809622  0.2168407693704211   
  0.9046497419218156  0.9048663251528311  0.3987877236821546   
  0.7863209897511965  0.5264195238882436  0.4482220097503316   
  0.5478327529175857  0.5280332121187072  0.4492701974146982   
  0.0319768602399648  0.5322805988653485  0.4487535127854443   
  0.4205183818436709  0.9136244199065473  0.4023447741249271   
  0.0308089113061314  0.4348570792668909  0.1919475429942992   
  0.0267332754143865  0.6656373274085965  0.3813643513451765   
  0.1603158035531038  0.3524377171703321  0.0922282056491923   
  0.1580037967744090  0.5405739302154515  0.2863233088827357   
  0.5349110904788930  0.4439540563345545  0.1914075547156742   
  0.5330159911761214  0.6712015798941522  0.3818795854589894   
  0.9129197106589970  0.3509280030509174  0.0928606522961744   
  0.9098671889278904  0.5446357080748570  0.2875787347837715   
  0.2870030062371285  0.4305220395285474  0.1928459257101593   
  0.2852195346812749  0.6929986743493259  0.3816745698606709   
  0.4082769282049910  0.3547307298158842  0.0942129497531283   
  0.4085991590728071  0.5499250402713471  0.2872098942129568   
  0.6575192165474917  0.3404504699159077  0.0932697337297839   
  0.6560176535172104  0.5509735503182895  0.2875202021739014   
  0.7827141327063671  0.4479635410686029  0.1905873543484589   
  0.7809492263958475  0.6658851263313252  0.3811778203129279   
 
