# Supplementary material for: Potential-dependent transition of reaction mechanisms for oxygen evolution on layered double hydroxides
Source: Nat Commun. 2023 Jul 15;14:4228. doi: 10.1038/s41467-023-40011-8 (PMC10349880; doi:10.1038/s41467-023-40011-8)
Supplement: Supplementary file 4 — Supplementary Data 1 [file 41467_2023_40011_MOESM4_ESM.zip › NiMOOH-CONTCAR/NiOOH/CONTCARNiIb]

 CONTCARNiIb                           
   1.00000000000000     
    11.1969003676999996    0.0000000000000000    0.0000000000000000
     0.1004218773000000    4.8691647146000001    0.0000000000000000
     0.0000000000000000    0.0000000000000000   25.0000000000000000
   H    O    Ni
    10    36    16
Selective dynamics
Direct
  0.7816200259999988  0.7922300099999973  0.0995400030000013   
  0.7863402987846643  0.1223500812526323  0.2861869777720458   
  0.9108979458117757  0.9118748125860848  0.4406167542145888   
  0.6581285924811814  0.8657295279925105  0.4460199740695849   
  0.1543943911825594  0.9180158618461874  0.4403449082404343   
  0.9433885026166307  0.4684378911310476  0.4558112007329069   
  0.7418589045021724  0.3283963328266723  0.4428805258585736   
  0.1591700020000033  0.0075300000000027  0.1869000049999983   
  0.1537790675503404  0.2190497440154816  0.3713621851448069   
  0.4870742700104600  0.3034660962535867  0.4572053530423403   
  0.0372099981999980  0.1919199953999993  0.0532999993999965   
  0.0362993661890201  0.3212682213583591  0.2606565674992609   
  0.0340300004000014  0.5564799843999992  0.1176200005999988   
  0.0355251126729641  0.7529403051759616  0.3127125894995046   
  0.1602899989999997  0.1949499918000015  0.1681299966000012   
  0.1617207177922140  0.3836702171280493  0.3623643706410533   
  0.1592899978000020  0.6727799841999982  0.2065799916000017   
  0.1610737852337607  0.8572407311347092  0.4063552841968132   
  0.2892200185999982  0.2011000014000004  0.0534399993999983   
  0.2893972615907145  0.3195935330640012  0.2602163630375856   
  0.2845000117999987  0.5622100101999976  0.1191200060000028   
  0.2822583577009397  0.7478820212094632  0.3115516241341183   
  0.4157400081999967  0.2223300047999999  0.1693700016000008   
  0.4163330507225069  0.4109745789741552  0.3551548284889918   
  0.4075500037999973  0.6730599951999992  0.2131100064000009   
  0.5360999780000029  0.1927399882000032  0.0553900000000027   
  0.5386976288160383  0.3324153071548324  0.2615930932058461   
  0.5350499661999990  0.5675699749999978  0.1182100014000014   
  0.5321171230645021  0.7703616303734222  0.3073442887807829   
  0.6633199850000011  0.2294899938000015  0.1670300094000012   
  0.6550994516472741  0.4271866334336281  0.3563823749983612   
  0.6615199928000024  0.6713399818000028  0.2155199987999978   
  0.6406453834938617  0.9024581935784326  0.4028223347886524   
  0.7854799587999963  0.1437899997999992  0.0642400026000018   
  0.7870629808563336  0.3079463666606870  0.2684596557524799   
  0.7849599879999971  0.6035100188000015  0.1096500017999986   
  0.7868007234999368  0.7678243973209362  0.3120200660138792   
  0.9081299747999978  0.2214499922000002  0.1675000007999969   
  0.9197538056369723  0.4056142990552303  0.3566200475016501   
  0.9120200432000019  0.6642699687999993  0.2151799957999998   
  0.9190483852960654  0.8688612296021532  0.4044237999316138   
  0.7673246027158598  0.4951335078578438  0.4523501427391281   
  0.4957530675366186  0.5036595626138407  0.4538800408853945   
  0.0377494231408519  0.4687112640285989  0.4513428091311908   
  0.3224979827208543  0.4656003018655070  0.4479679872075621   
  0.4020382618479630  0.8705529327198462  0.3968496891416535   
  0.0336399994000018  0.4388099901999993  0.1890900029999969   
  0.0354037214666860  0.6195863349745352  0.3850461121358748   
  0.1606499967999966  0.3523599963999970  0.0881799980000011   
  0.1612308991540417  0.5350820128939446  0.2855484086260915   
  0.5377699530000015  0.4505999811999999  0.1894000043999995   
  0.5308441434361555  0.6501694344966467  0.3809634954250569   
  0.9133900001999962  0.3461900004000000  0.0888599971999966   
  0.9155884958564755  0.5382811761209467  0.2882128522938956   
  0.4111700212000002  0.3533599825999971  0.0899299996000025   
  0.4101076888557742  0.5449433066137459  0.2856737849107276   
  0.6585800073999977  0.3523299949999981  0.0891800015999991   
  0.6576335754562024  0.5491602037333934  0.2869709164929333   
  0.2906900034000017  0.4457999811999969  0.1894100001999988   
  0.2951014882531666  0.6178481284662141  0.3885020070976424   
  0.7859699689999999  0.4502800046000033  0.1872599988000019   
  0.7807967849310273  0.6404340336194920  0.3856496525115460   
 
