# Supplementary material for: Potential-dependent transition of reaction mechanisms for oxygen evolution on layered double hydroxides
Source: Nat Commun. 2023 Jul 15;14:4228. doi: 10.1038/s41467-023-40011-8 (PMC10349880; doi:10.1038/s41467-023-40011-8)
Supplement: Supplementary file 4 — Supplementary Data 1 [file 41467_2023_40011_MOESM4_ESM.zip › NiMOOH-CONTCAR/NiOOH/CONTCARNiIa]

 CONTCARNiIa                        
   1.00000000000000     
    11.1969003676999996    0.0000000000000000    0.0000000000000000
     0.1004218773000000    4.8691647146000001    0.0000000000000000
     0.0000000000000000    0.0000000000000000   25.0000000000000000
   H    O    Ni
    11    36    16
Selective dynamics
Direct
  0.7816197625394349  0.7922315169965657  0.0995426644976617   
  0.7838141019291880  0.1203265148826986  0.2862806238896733   
  0.8982488941319885  0.9514357581205671  0.4370043304341120   
  0.6578535583885877  0.9038566166892037  0.4434183870580366   
  0.1541233182764826  0.9249607071869830  0.4387458893344043   
  0.0960965317424609  0.4500833501294534  0.4606514723088875   
  0.8619663676073088  0.4922634930592764  0.4569833337691147   
  0.1591700591224806  0.0075311703702710  0.1868982945348064   
  0.1577257655860009  0.2084044157035265  0.3675114770395136   
  0.4349798208585043  0.5482962333773338  0.5150459411224221   
  0.3326843963706522  0.3345947976144145  0.4483569724719825   
  0.0363899990000007  0.1873299929999987  0.0578799990000005   
  0.0326561311689204  0.3173044987720033  0.2638760460895565   
  0.0336799990000003  0.5635399820000017  0.1215199979999961   
  0.0308557208793018  0.7652385455465448  0.3099273402473330   
  0.1598100069999971  0.1953500059999982  0.1705700010000014   
  0.1574608550811476  0.4119433135223645  0.3587163212289180   
  0.1584900020000006  0.6583399769999968  0.2165399940000006   
  0.1559179138587936  0.9003400180433160  0.3997507053444305   
  0.2881299849999976  0.1997800019999970  0.0573199990000004   
  0.2864397300353687  0.3165495244223777  0.2643063081837976   
  0.2814100089999982  0.5619500279999983  0.1231399999999989   
  0.2786616873772160  0.7675998417495502  0.3101461678934200   
  0.4132699970000003  0.2168599959999966  0.1690600069999987   
  0.4147875286834475  0.4475577974248421  0.3583517436270536   
  0.4033200140000018  0.6608700159999968  0.2151000049999956   
  0.5370799900000023  0.2020599989999993  0.0580100009999993   
  0.5349245961206249  0.3295427006466695  0.2640319727282968   
  0.5341299769999991  0.5665100220000028  0.1209700029999961   
  0.5300670252304939  0.7869879720571046  0.3030412422866306   
  0.6609799860000007  0.2250799979999982  0.1681199969999979   
  0.6545178491712064  0.4542687224360406  0.3597010953428775   
  0.6567100290000027  0.6663500069999984  0.2169100050000017   
  0.6542811259993608  0.9103604950422407  0.4040628616118473   
  0.7840099929999980  0.1368400010000030  0.0709299970000002   
  0.7834542833453141  0.3101739229494314  0.2697856562700802   
  0.7822499870000001  0.5966399910000034  0.1124600019999984   
  0.7799857658142669  0.7850357114433276  0.3090416957307895   
  0.9086099860000016  0.2237800059999983  0.1673399960000025   
  0.9024833658607034  0.4418290931398444  0.3596505707454934   
  0.9098799819999991  0.6614099740000012  0.2168399990000003   
  0.8998724507717242  0.9156709765053959  0.3983042839571592   
  0.7762059963436908  0.5346801622184925  0.4497795604805912   
  0.0195732227395737  0.5416187695797133  0.4521485723489587   
  0.4068468931957909  0.9226909439406369  0.4035581504615413   
  0.2888107349922535  0.5106314230406142  0.4509150174120418   
  0.4798296946975184  0.5752615005656029  0.4821724876361487   
  0.0308100000000024  0.4348599910000033  0.1919499930000013   
  0.0273110622216919  0.6607034680314285  0.3828791630684374   
  0.1603199990000021  0.3524400000000014  0.0922300000000006   
  0.1582256511887152  0.5364286083855844  0.2864421721696000   
  0.5349100230000019  0.4439499969999972  0.1914100050000014   
  0.5310585046082821  0.6877425066953503  0.3810252374846921   
  0.9129199979999995  0.3509300050000022  0.0928599980000015   
  0.9080964311574815  0.5465408324790531  0.2883648810096768   
  0.2869999999999990  0.4305199980000011  0.1928499939999993   
  0.2879039525791711  0.6589383700548621  0.3822524214410943   
  0.4082799850000000  0.3547300099999971  0.0942099990000002   
  0.4086290462868191  0.5519975730154484  0.2863181450785244   
  0.6575199959999977  0.3404499889999996  0.0932699959999964   
  0.6541243988524241  0.5549648251577535  0.2874595688543660   
  0.7827100160000029  0.4479599889999973  0.1905899939999996   
  0.7783872972362856  0.6736430150697430  0.3825378776260134   
 
