# Supplementary material for: Potential-dependent transition of reaction mechanisms for oxygen evolution on layered double hydroxides
Source: Nat Commun. 2023 Jul 15;14:4228. doi: 10.1038/s41467-023-40011-8 (PMC10349880; doi:10.1038/s41467-023-40011-8)
Supplement: Supplementary file 4 — Supplementary Data 1 [file 41467_2023_40011_MOESM4_ESM.zip › NiMOOH-CONTCAR/NiOOH/CONTCARNiA]

 CONTCARNiA                      
   1.00000000000000     
    11.1969003676999996    0.0000000000000000    0.0000000000000000
     0.1004218773000000    4.8691647146000001    0.0000000000000000
     0.0000000000000000    0.0000000000000000   25.0000000000000000
   H    O    Ni
    12    37    16
Selective dynamics
Direct
  0.7838900089999967  0.7830299740000015  0.1177700009999967   
  0.7838043629533047  0.1151680047230528  0.2783726663697337   
  0.8963406097766438  0.9884842520835662  0.4345075307434882   
  0.6563680654240116  0.9611493822448978  0.4356443188077890   
  0.1629684214436580  0.9637449729788941  0.4358323763411036   
  0.9453196728776305  0.5216116856389519  0.4597190801471456   
  0.4945173001073115  0.3870251445339790  0.4524528998990149   
  0.6969774698194158  0.4977525287116222  0.4548830064679166   
  0.1559800060000001  0.0092799999999968  0.1860699949999969   
  0.1726659464237557  0.2222387134954715  0.3687370941765877   
  0.3670257098606839  0.0377082652725704  0.4306661602614454   
  0.2167253514581589  0.0880098832502441  0.4938794032132421   
  0.0335600000000014  0.2072300020000029  0.0552899990000029   
  0.0353246577594248  0.3184120288219461  0.2660323705961218   
  0.0354099979999987  0.5564799899999997  0.1227699969999989   
  0.0378640874791003  0.7625552421519757  0.3093988506441576   
  0.1581999960000005  0.1951699999999974  0.1702000049999981   
  0.1691855349511542  0.4243977317357093  0.3602600704486534   
  0.1585499939999977  0.6531699900000021  0.2163800000000009   
  0.1685710766184769  0.9205132834234533  0.3976673754520164   
  0.2859500049999966  0.2165900019999967  0.0551499990000011   
  0.2891532772109926  0.3266097719926293  0.2648896247807713   
  0.2833200099999971  0.5634499789999978  0.1234899979999966   
  0.2856117211533657  0.7672147791134378  0.3106227735573555   
  0.4122599960000031  0.2217800020000027  0.1715199949999970   
  0.4144162965049105  0.4508769763777138  0.3606548067870463   
  0.4106200040000019  0.6660299899999984  0.2158200000000008   
  0.5329499839999983  0.2050500069999970  0.0574599990000024   
  0.5350779509984349  0.3346377116263923  0.2649168912311239   
  0.5357999800000002  0.5657799840000024  0.1216700000000017   
  0.5378801876783683  0.7805772858082065  0.3083556711117978   
  0.6601099969999993  0.2229100019999990  0.1695899959999991   
  0.6573322049992640  0.4525851985697997  0.3579451177505177   
  0.6655099990000011  0.6614900229999989  0.2162700000000015   
  0.6587301412812891  0.9172162663898433  0.3973394330719486   
  0.7826600069999969  0.1624699979999988  0.0670100000000033   
  0.7843127896705653  0.3115153412114964  0.2661902128767579   
  0.7851099969999993  0.5832399729999977  0.1220100000000031   
  0.7878140149351154  0.7792518325021405  0.3071605140082241   
  0.9063100219999995  0.2160399999999996  0.1689600050000024   
  0.9054786841781848  0.4485496542739185  0.3592425147849383   
  0.9140800240000004  0.6503499749999975  0.2165299950000019   
  0.9010370143935589  0.9276154183868357  0.3972933335849120   
  0.7836298775285044  0.5256264894060863  0.4465440900191027   
  0.5503374319180239  0.5391772034087268  0.4496524809350646   
  0.0294701579605032  0.5607722213423258  0.4519764411057352   
  0.2852156247045059  0.7209731352214490  0.4659644588411922   
  0.4164224294902255  0.9088057095055930  0.4031179628364896   
  0.2954109358567365  0.0037024014559535  0.4748802612962848   
  0.0323400010000015  0.4267500039999987  0.1926600039999968   
  0.0325783756405755  0.6747793010753753  0.3834523006867272   
  0.1600899990000002  0.3600299949999979  0.0912899969999970   
  0.1627512336579784  0.5392185427587037  0.2874490056670709   
  0.5359500049999966  0.4445300100000011  0.1919600069999987   
  0.5377247602380706  0.6743990725260147  0.3817166044780933   
  0.9131799940000036  0.3499599989999993  0.0935299989999976   
  0.9142077250589935  0.5466306637124347  0.2886114855406703   
  0.4088000059999999  0.3610799909999969  0.0927800010000013   
  0.4114443939256844  0.5538178243161340  0.2871495884674573   
  0.6559399960000007  0.3517099920000035  0.0940100030000011   
  0.6582881028973446  0.5545747206708924  0.2873684308515507   
  0.2897000009999999  0.4310800140000026  0.1922000049999966   
  0.2935656696422697  0.6689970613246032  0.3856785681257691   
  0.7849400039999992  0.4333600100000012  0.1926099960000016   
  0.7841354379770067  0.6770387827839599  0.3819559779678343   
 
