# Supplementary material for: Potential-dependent transition of reaction mechanisms for oxygen evolution on layered double hydroxides
Source: Nat Commun. 2023 Jul 15;14:4228. doi: 10.1038/s41467-023-40011-8 (PMC10349880; doi:10.1038/s41467-023-40011-8)
Supplement: Supplementary file 4 — Supplementary Data 1 [file 41467_2023_40011_MOESM4_ESM.zip › NiMOOH-CONTCAR/NiOOH/CONTCARNi9]

 CONTCARNi9                             
   1.00000000000000     
    11.1969003676999996    0.0000000000000000    0.0000000000000000
     0.1004218773000000    4.8691647146000001    0.0000000000000000
     0.0000000000000000    0.0000000000000000   25.0000000000000000
   H    O    Ni
    11    35    16
Selective dynamics
Direct
  0.7816200259999988  0.7922300099999973  0.0995400030000013   
  0.7841526418275677  0.1194361242031263  0.2854378257869357   
  0.9036773734307957  0.9264478563657619  0.4380494955487961   
  0.6621164655562666  0.8970517222924244  0.4415715886885820   
  0.1360278835028481  0.9561645018968861  0.4389147772716697   
  0.9486964507215774  0.4775145452825882  0.4568662542297304   
  0.5068114319297550  0.2854827631725811  0.4356591001479799   
  0.7024115708194927  0.4462650725715918  0.4534197190484832   
  0.1591700020000033  0.0075300000000027  0.1869000049999983   
  0.1424908282569390  0.2280440042421716  0.3709669200856709   
  0.4244426053647388  0.8308574813532204  0.4507019774202448   
  0.0363899990000007  0.1873299929999988  0.0578799990000007   
  0.0328316673211120  0.3176725935495313  0.2636773925953690   
  0.0336799990000003  0.5635399820000018  0.1215199979999966   
  0.0304109073199115  0.7719934608088863  0.3086351790028274   
  0.1598100069999973  0.1953500059999982  0.1705700010000015   
  0.1524377747342029  0.4281662531447168  0.3596483997266233   
  0.1584900020000006  0.6583399769999971  0.2165399940000015   
  0.1444970441334661  0.9230335375099230  0.4004108331595759   
  0.2881299849999976  0.1997800019999971  0.0573199990000006   
  0.2867661651200066  0.3187501472220688  0.2646769632229535   
  0.2814100089999982  0.5619500279999983  0.1231399999999994   
  0.2796666346987493  0.7702756616850479  0.3054748423699323   
  0.4132699970000004  0.2168599959999966  0.1690600069999988   
  0.4172558714437642  0.4322843474525300  0.3575097250798720   
  0.4033200140000019  0.6608700159999970  0.2151000049999965   
  0.5370799900000023  0.2020599989999994  0.0580100009999995   
  0.5369290343925712  0.3278813966237379  0.2636395923036687   
  0.5341299769999992  0.5665100220000028  0.1209700029999965   
  0.5317521192502284  0.7782006486010502  0.3102089555701610   
  0.6609799860000010  0.2250799979999982  0.1681199969999980   
  0.6609306643169290  0.4340873612126686  0.3577391405093380   
  0.6567100290000027  0.6663500069999984  0.2169100050000026   
  0.6572376439477168  0.8904441043093811  0.4022857042924528   
  0.7840099929999980  0.1368400010000030  0.0709299970000004   
  0.7847843383374666  0.3091740251789901  0.2690566608471912   
  0.7822499870000001  0.5966399910000035  0.1124600019999988   
  0.7824522924162451  0.7809005585695488  0.3092484187731728   
  0.9086099860000019  0.2237800059999984  0.1673399960000026   
  0.9097000492826410  0.4366926017844150  0.3589413307971085   
  0.9098799819999996  0.6614099740000015  0.2168399990000012   
  0.9032489393410046  0.9023910732798655  0.3989125024612576   
  0.7850317927504591  0.5153174642646619  0.4487339804007036   
  0.5397486432717855  0.4623879139710212  0.4469375491983101   
  0.0320062492196271  0.5328087963219090  0.4500806668216413   
  0.4203127757160487  0.8865284833730271  0.4129365727660499   
  0.0308100000000024  0.4348599910000033  0.1919499930000015   
  0.0275141882891532  0.6655707914274345  0.3822571157004546   
  0.1603199990000022  0.3524400000000014  0.0922300000000007   
  0.1588195727193664  0.5416200571226284  0.2860162320561983   
  0.5349100230000019  0.4439499969999972  0.1914100050000016   
  0.5345238850833809  0.6487550850749741  0.3828752170232974   
  0.9129199979999996  0.3509300050000022  0.0928599980000016   
  0.9103482544483583  0.5458252926404938  0.2877853551752878   
  0.2869999999999990  0.4305199980000012  0.1928499939999995   
  0.2860960031990132  0.6827068204481463  0.3824564342180707   
  0.4082799850000001  0.3547300099999973  0.0942099990000003   
  0.4085074293419595  0.5493669006216635  0.2870396231414034   
  0.6575199959999978  0.3404499889999997  0.0932699959999965   
  0.6558543376426798  0.5510730455727781  0.2874395297815369   
  0.7827100160000029  0.4479599889999974  0.1905899939999998   
  0.7811162242854977  0.6589746246774411  0.3815725421694651   
 
