# Supplementary material for: Potential-dependent transition of reaction mechanisms for oxygen evolution on layered double hydroxides
Source: Nat Commun. 2023 Jul 15;14:4228. doi: 10.1038/s41467-023-40011-8 (PMC10349880; doi:10.1038/s41467-023-40011-8)
Supplement: Supplementary file 4 — Supplementary Data 1 [file 41467_2023_40011_MOESM4_ESM.zip › NiMOOH-CONTCAR/NiOOH/CONTCARNi8]

 CONTCARNi8                             
   1.00000000000000     
    11.1969003676999996    0.0000000000000000    0.0000000000000000
     0.1004218773000000    4.8691647146000001    0.0000000000000000
     0.0000000000000000    0.0000000000000000   25.0000000000000000
   H    O    Ni
    10    34    16
Selective dynamics
Direct
  0.7816200259999988  0.7922300099999973  0.0995400030000013  
  0.7853388618039125  0.1215047436446894  0.2859410080634767  
  0.9085798872475633  0.9030506038352558  0.4410474666444892  
  0.6626050666117638  0.8462548314905788  0.4473824767000067  
  0.1366199371732224  0.9447060570405218  0.4398106622173150  
  0.9474206972940821  0.4628357909017553  0.4558255590977093  
  0.4209565111598305  0.8312845062740956  0.4565401667539402  
  0.7478195260510561  0.3084249506022814  0.4405757858666910  
  0.1591700020000033  0.0075300000000027  0.1869000049999983  
  0.1427775631961225  0.2221763759574283  0.3704394934468653  
  0.0363899990000007  0.1873299929999988  0.0578799990000007  
  0.0324556858821982  0.3183924573720925  0.2637463373054030  
  0.0336799990000003  0.5635399820000018  0.1215199979999966  
  0.0303735624738002  0.7706641835509286  0.3095237723052805  
  0.1598100069999973  0.1953500059999982  0.1705700010000015  
  0.1523349026611377  0.4216650760439299  0.3595105531638919  
  0.1584900020000006  0.6583399769999971  0.2165399940000015  
  0.1450613811044547  0.9117607340578366  0.4013109740920950  
  0.2881299849999976  0.1997800019999971  0.0573199990000006  
  0.2863019848319637  0.3180612027357839  0.2646877062361493  
  0.2814100089999982  0.5619500279999983  0.1231399999999994  
  0.2791678189050641  0.7691904152874315  0.3063779405412971  
  0.4132699970000004  0.2168599959999966  0.1690600069999988  
  0.4187139122058421  0.4416700531295419  0.3580482135858525  
  0.4033200140000019  0.6608700159999970  0.2151000049999965  
  0.5370799900000023  0.2020599989999994  0.0580100009999995  
  0.5368901325415898  0.3284672613301501  0.2637660115426146  
  0.5341299769999992  0.5665100220000028  0.1209700029999965  
  0.5319957941095774  0.7838660522981421  0.3048885698486305  
  0.6609799860000010  0.2250799979999982  0.1681199969999980  
  0.6588168617358910  0.4391224758578480  0.3584977948518880  
  0.6567100290000027  0.6663500069999984  0.2169100050000026  
  0.6591545152171765  0.8835312182537224  0.4086610857971602  
  0.7840099929999980  0.1368400010000030  0.0709299970000004  
  0.7852135432472594  0.3102186813745227  0.2692541387358943  
  0.7822499870000001  0.5966399910000035  0.1124600019999988  
  0.7820069463909191  0.7828793379290149  0.3107010662342017  
  0.9086099860000019  0.2237800059999984  0.1673399960000026  
  0.9086353851204555  0.4327588216996884  0.3586903834611168  
  0.9098799819999996  0.6614099740000015  0.2168399990000012  
  0.9045738911205091  0.8928773364734337  0.4017442657341102  
  0.7845127630354822  0.4851552988517646  0.4482319378850060  
  0.4149377590855788  0.8710533075792923  0.4182478739054751  
  0.0315324482231480  0.5189864883096247  0.4503215935532538  
  0.0308100000000024  0.4348599910000033  0.1919499930000015  
  0.0275208122103406  0.6571117731397662  0.3827198431235352  
  0.1603199990000022  0.3524400000000014  0.0922300000000007  
  0.1588400277745226  0.5405666619342124  0.2860784726699219  
  0.5349100230000019  0.4439499969999972  0.1914100050000016  
  0.5336793505375741  0.6689960597386376  0.3824322095943314  
  0.9129199979999996  0.3509300050000022  0.0928599980000016  
  0.9099452676150390  0.5464972696201230  0.2879036645009735  
  0.2869999999999990  0.4305199980000012  0.1928499939999995  
  0.2859350847275807  0.6748214671809692  0.3831867816092825  
  0.4082799850000001  0.3547300099999973  0.0942099990000003  
  0.4091311056281221  0.5512366967351889  0.2865674772449797  
  0.6575199959999978  0.3404499889999997  0.0932699959999965  
  0.6552658389749655  0.5530591747956221  0.2872711011021843  
  0.7827100160000029  0.4479599889999974  0.1905899939999998  
  0.7810490742245770  0.6529035234830992  0.3824236416957382  
 
