# Supplementary material for: Potential-dependent transition of reaction mechanisms for oxygen evolution on layered double hydroxides
Source: Nat Commun. 2023 Jul 15;14:4228. doi: 10.1038/s41467-023-40011-8 (PMC10349880; doi:10.1038/s41467-023-40011-8)
Supplement: Supplementary file 4 — Supplementary Data 1 [file 41467_2023_40011_MOESM4_ESM.zip › NiMOOH-CONTCAR/NiOOH/CONTCARNi7]

 CONTCARNi7
   1.00000000000000     
    11.1969003676999996    0.0000000000000000    0.0000000000000000
     0.1004218773000000    4.8691647146000001    0.0000000000000000
     0.0000000000000000    0.0000000000000000   25.0000000000000000
   H    O    Ni
    11    36    16
Selective dynamics
Direct
  0.7816200259999988  0.7922300099999973  0.0995400030000013   
  0.7835557745463575  0.1179458310392860  0.2852354038946459   
  0.9035830656769690  0.9210605826058043  0.4382298503906341   
  0.6621876813785192  0.9357390709171369  0.4370645064143659   
  0.1360390797321855  0.9437458740762281  0.4400210818963615   
  0.9458153398227793  0.4741941220921717  0.4571434118809563   
  0.4942999818994451  0.3573930572005963  0.4516381686488415   
  0.6991143065973660  0.4866075563763843  0.4566452373527099   
  0.1591700020000033  0.0075300000000027  0.1869000049999983   
  0.1419196324991603  0.2220671730230421  0.3714118085691709   
  0.4625061969158324  0.7950213487611109  0.4699433814263614   
  0.4226979465661245  0.9794396996221764  0.4578090440092950   
  0.0363899990000007  0.1873299929999988  0.0578799990000007   
  0.0326449374363449  0.3159055921703882  0.2637429076073019   
  0.0336799990000003  0.5635399820000018  0.1215199979999966   
  0.0303659610247919  0.7687502183616175  0.3089482970187589   
  0.1598100069999973  0.1953500059999982  0.1705700010000015   
  0.1515266050898774  0.4212575423966385  0.3598690395711941   
  0.1584900020000006  0.6583399769999971  0.2165399940000015   
  0.1444890657534970  0.9137919947101878  0.4013852026588651   
  0.2881299849999976  0.1997800019999971  0.0573199990000006   
  0.2870439387034907  0.3183166813491525  0.2648790839614605   
  0.2814100089999982  0.5619500279999983  0.1231399999999994   
  0.2782894071150537  0.7692980723562144  0.3055904632606357   
  0.4132699970000004  0.2168599959999966  0.1690600069999988   
  0.4171186246141332  0.4433560561098489  0.3584425941360649   
  0.4033200140000019  0.6608700159999970  0.2151000049999965   
  0.5370799900000023  0.2020599989999994  0.0580100009999995   
  0.5364024383292403  0.3280502067413735  0.2639927123605901   
  0.5341299769999992  0.5665100220000028  0.1209700029999965   
  0.5321827711501257  0.7803776808353788  0.3088718670099695   
  0.6609799860000010  0.2250799979999982  0.1681199969999980   
  0.6597851184539536  0.4408799060426603  0.3587032904673606   
  0.6567100290000027  0.6663500069999984  0.2169100050000026   
  0.6585708874871443  0.9091113236137289  0.3981098375474943   
  0.7840099929999980  0.1368400010000030  0.0709299970000004   
  0.7841201584895785  0.3083790657584942  0.2691182245696666   
  0.7822499870000001  0.5966399910000035  0.1124600019999988   
  0.7829905438867470  0.7808790999448192  0.3086238034460465   
  0.9086099860000019  0.2237800059999984  0.1673399960000026   
  0.9076166229689733  0.4359667139053798  0.3591974734934666   
  0.9098799819999996  0.6614099740000015  0.2168399990000012   
  0.9047420170910030  0.9018577417325773  0.3989358131941003   
  0.7835945615205659  0.5308227424008223  0.4488792907437897   
  0.5354905952734725  0.5344798907528201  0.4507688403815706   
  0.0297719749672822  0.5236324699159454  0.4500440103202976   
  0.4135517376392457  0.9221649085817489  0.4018285691050920   
  0.0308100000000024  0.4348599910000033  0.1919499930000015   
  0.0267305849877530  0.6596754930359623  0.3825323762592276   
  0.1603199990000022  0.3524400000000014  0.0922300000000007   
  0.1583000975704607  0.5390759912865164  0.2859252337452887   
  0.5349100230000019  0.4439499969999972  0.1914100050000016   
  0.5348499948365202  0.6675787853905746  0.3808888074285690   
  0.9129199979999996  0.3509300050000022  0.0928599980000016   
  0.9101510732968663  0.5442411373855265  0.2876652168921012   
  0.2869999999999990  0.4305199980000012  0.1928499939999995   
  0.2832700500917156  0.6760589605213951  0.3824274925536386   
  0.4082799850000001  0.3547300099999973  0.0942099990000003   
  0.4078769869330685  0.5504411497959367  0.2866665987161241   
  0.6575199959999978  0.3404499889999997  0.0932699959999965   
  0.6558962324373496  0.5506948946351855  0.2872225561447408   
  0.7827100160000029  0.4479599889999974  0.1905899939999998   
  0.7809196887453851  0.6652559452868090  0.3810690853778098   
 
