# Supplementary material for: Potential-dependent transition of reaction mechanisms for oxygen evolution on layered double hydroxides
Source: Nat Commun. 2023 Jul 15;14:4228. doi: 10.1038/s41467-023-40011-8 (PMC10349880; doi:10.1038/s41467-023-40011-8)
Supplement: Supplementary file 4 — Supplementary Data 1 [file 41467_2023_40011_MOESM4_ESM.zip › NiMOOH-CONTCAR/NiOOH/CONTCARNi6]

 CONTCARNi6                            
   1.00000000000000     
    11.1969003676999996    0.0000000000000000    0.0000000000000000
     0.1004218773000000    4.8691647146000001    0.0000000000000000
     0.0000000000000000    0.0000000000000000   25.0000000000000000
   H    O    Ni
    10    36    16
Selective dynamics
Direct
  0.7816200259999988  0.7922300099999973  0.0995400030000013  
  0.7863402987846643  0.1223500812526323  0.2861869777720458  
  0.9108979458117757  0.9118748125860848  0.4406167542145888  
  0.6581285924811814  0.8657295279925105  0.4460199740695849  
  0.1543943911825594  0.9180158618461874  0.4403449082404343  
  0.9433885026166307  0.4684378911310476  0.4558112007329069  
  0.7418589045021724  0.3283963328266723  0.4428805258585736  
  0.1591700020000033  0.0075300000000027  0.1869000049999983  
  0.1537790675503404  0.2190497440154816  0.3713621851448069  
  0.4165844924836875  0.5981696464756115  0.4966053711832836  
  0.0363899990000007  0.1873299929999988  0.0578799990000007  
  0.0326235164997654  0.3185741752922380  0.2640041339109443  
  0.0336799990000003  0.5635399820000018  0.1215199979999966  
  0.0319854217646083  0.7688144984883879  0.3098607600573893  
  0.1598100069999973  0.1953500059999982  0.1705700010000015  
  0.1563211028214649  0.4181850358384968  0.3596891128555768  
  0.1584900020000006  0.6583399769999971  0.2165399940000015  
  0.1559220047387106  0.8927666628063471  0.4013098802909305  
  0.2881299849999976  0.1997800019999971  0.0573199990000006  
  0.2860261419561349  0.3166958802751540  0.2644673801038029  
  0.2814100089999982  0.5619500279999983  0.1231399999999994  
  0.2791443139252659  0.7653916963567934  0.3092482390324296  
  0.4132699970000004  0.2168599959999966  0.1690600069999988  
  0.4119843466050713  0.4387293845774300  0.3578019378743471  
  0.4033200140000019  0.6608700159999970  0.2151000049999965  
  0.5370799900000023  0.2020599989999994  0.0580100009999995  
  0.5362589393069018  0.3282947617841526  0.2640365838021447  
  0.5341299769999992  0.5665100220000028  0.1209700029999965  
  0.5311299088377590  0.7826206606554742  0.3036787477219151  
  0.6609799860000010  0.2250799979999982  0.1681199969999980  
  0.6583106212933192  0.4473228336317179  0.3594183549286052  
  0.6567100290000027  0.6663500069999984  0.2169100050000026  
  0.6569406399443926  0.8955111026296080  0.4070415768499385  
  0.7840099929999980  0.1368400010000030  0.0709299970000004  
  0.7856275984203053  0.3113130790799865  0.2695770420182080  
  0.7822499870000001  0.5966399910000035  0.1124600019999988  
  0.7819554417085943  0.7854606366499988  0.3101852635741570  
  0.9086099860000019  0.2237800059999984  0.1673399960000026  
  0.9077591274718771  0.4379635826569260  0.3592492780330615  
  0.9098799819999996  0.6614099740000015  0.2168399990000012  
  0.9078625396620973  0.8948297541810740  0.4013282559372575  
  0.7826959231090062  0.5019884853634101  0.4487345478900567  
  0.0288043594853238  0.5141346748988446  0.4501485595828686  
  0.4048234192530091  0.8780952505010660  0.4022989881912082  
  0.2898436880347990  0.4997887997298182  0.4516455479667101  
  0.4023926166367223  0.4395601541947021  0.4731380052428315  
  0.0308100000000024  0.4348599910000033  0.1919499930000015  
  0.0291518958831648  0.6535717118349351  0.3833113935357119  
  0.1603199990000022  0.3524400000000014  0.0922300000000007  
  0.1587346198671356  0.5384844237489179  0.2862655827005328  
  0.5349100230000019  0.4439499969999972  0.1914100050000016  
  0.5298054094548331  0.6779397158349563  0.3801515872567410  
  0.9129199979999996  0.3509300050000022  0.0928599980000016  
  0.9100785685990441  0.5481907347321484  0.2881493345409020  
  0.2869999999999990  0.4305199980000012  0.1928499939999995  
  0.2896066132511014  0.6518524242764743  0.3836094420826021  
  0.4082799850000001  0.3547300099999973  0.0942099990000003  
  0.4082241928795794  0.5500916036092881  0.2861978537363518  
  0.6575199959999978  0.3404499889999997  0.0932699959999965  
  0.6555446288969178  0.5534233777465001  0.2872716106920689  
  0.7827100160000029  0.4479599889999974  0.1905899939999998  
  0.7798239677887153  0.6624326704089059  0.3826325077093813  
 
