# Supplementary material for: Potential-dependent transition of reaction mechanisms for oxygen evolution on layered double hydroxides
Source: Nat Commun. 2023 Jul 15;14:4228. doi: 10.1038/s41467-023-40011-8 (PMC10349880; doi:10.1038/s41467-023-40011-8)
Supplement: Supplementary file 4 — Supplementary Data 1 [file 41467_2023_40011_MOESM4_ESM.zip › NiMOOH-CONTCAR/NiOOH/CONTCARNi5]

 CONTCARNi5                          
   1.00000000000000     
    11.1969003676999996    0.0000000000000000    0.0000000000000000
     0.1004218773000000    4.8691647146000001    0.0000000000000000
     0.0000000000000000    0.0000000000000000   25.0000000000000000
   H    O    Ni
    11    36    16
Selective dynamics
Direct
  0.7816200259999988  0.7922300099999973  0.0995400030000013  
  0.7851998747109331  0.1251380495569155  0.2865591724793310  
  0.8869745623248163  0.9873600180757038  0.4359970654350815  
  0.6534578587865946  0.9185350652086894  0.4420817920460542  
  0.1639975723183644  0.9146198342917509  0.4418831730526397  
  0.0593314242980177  0.3834367052105768  0.4574207347834787  
  0.8669544933020933  0.5316456152244962  0.4570375666575442  
  0.1591700020000033  0.0075300000000027  0.1869000049999983  
  0.1707348559873946  0.2133110022073982  0.3676349589070518  
  0.2074754755687825  0.5714147127616004  0.5243067936379130  
  0.3659783903051823  0.3622739824264925  0.4696345481362570  
  0.0363899990000007  0.1873299929999988  0.0578799990000007  
  0.0326356797043943  0.3207523499925324  0.2644842818921508  
  0.0336799990000003  0.5635399820000018  0.1215199979999966  
  0.0340140863355266  0.7701004282935993  0.3103521237854695  
  0.1598100069999973  0.1953500059999982  0.1705700010000015  
  0.1655734558524784  0.4148364442466019  0.3588259022189095  
  0.1584900020000006  0.6583399769999971  0.2165399940000015  
  0.1638311965255822  0.9002380124106191  0.4026682112766286  
  0.2881299849999976  0.1997800019999971  0.0573199990000006  
  0.2869579725375621  0.3149015614511226  0.2639974165112838  
  0.2814100089999982  0.5619500279999983  0.1231399999999994  
  0.2809352609391408  0.7676239156493108  0.3070526717014475  
  0.4132699970000004  0.2168599959999966  0.1690600069999988  
  0.4149421560712164  0.4360916538203782  0.3576488758762120  
  0.4033200140000019  0.6608700159999970  0.2151000049999965  
  0.5370799900000023  0.2020599989999994  0.0580100009999995  
  0.5368514332163841  0.3273450698706799  0.2636830047778735  
  0.5341299769999992  0.5665100220000028  0.1209700029999965  
  0.5300285831836750  0.7844882838491589  0.3032935605698994  
  0.6609799860000010  0.2250799979999982  0.1681199969999980  
  0.6579180173846378  0.4582136418597513  0.3591856784392382  
  0.6567100290000027  0.6663500069999984  0.2169100050000026  
  0.6501462073566355  0.9179279782561112  0.4027806073841121  
  0.7840099929999980  0.1368400010000030  0.0709299970000004  
  0.7852995037092497  0.3149310167399019  0.2698845527105064  
  0.7822499870000001  0.5966399910000035  0.1124600019999988  
  0.7804897898194856  0.7912749602487147  0.3083981450052612  
  0.9086099860000019  0.2237800059999984  0.1673399960000026  
  0.9035581624062468  0.4579111402173406  0.3606776495327328  
  0.9098799819999996  0.6614099740000015  0.2168399990000012  
  0.8945215458403465  0.9405091839829809  0.3980347536545433  
  0.7788773680882906  0.5565692708159078  0.4501988942225675  
  0.0183128638892032  0.5616699741827001  0.4547570253440055  
  0.4070562618457478  0.8662200691782846  0.4080259926763624  
  0.2871521432555882  0.4454032641074332  0.4614203375923605  
  0.2748937883917229  0.6476070673994112  0.5044075425962201  
  0.0308100000000024  0.4348599910000033  0.1919499930000015  
  0.0292602261126489  0.6751003011065143  0.3842642948027347  
  0.1603199990000022  0.3524400000000014  0.0922300000000007  
  0.1601660962303603  0.5386046784831124  0.2866244119762588  
  0.5349100230000019  0.4439499969999972  0.1914100050000016  
  0.5306231522967167  0.6818991154288377  0.3799589754370072  
  0.9129199979999996  0.3509300050000022  0.0928599980000016  
  0.9097377525731738  0.5530091235220705  0.2888692600536567  
  0.2869999999999990  0.4305199980000012  0.1928499939999995  
  0.2908039176939047  0.6518641935967829  0.3838595209068398  
  0.4082799850000001  0.3547300099999973  0.0942099990000003  
  0.4088256176358451  0.5487112819683904  0.2859716884366764  
  0.6575199959999978  0.3404499889999997  0.0932699959999965  
  0.6555980818443324  0.5561747392738273  0.2873213807051775  
  0.7827100160000029  0.4479599889999974  0.1905899939999998  
  0.7786029196460481  0.6885008610394933  0.3822743555792427  
 
