# Supplementary material for: Potential-dependent transition of reaction mechanisms for oxygen evolution on layered double hydroxides
Source: Nat Commun. 2023 Jul 15;14:4228. doi: 10.1038/s41467-023-40011-8 (PMC10349880; doi:10.1038/s41467-023-40011-8)
Supplement: Supplementary file 4 — Supplementary Data 1 [file 41467_2023_40011_MOESM4_ESM.zip › NiMOOH-CONTCAR/NiOOH/CONTCARNi4]

 CONTCARNi4                           
   1.00000000000000     
    11.1969003676999996    0.0000000000000000    0.0000000000000000
     0.1004218773000000    4.8691647146000001    0.0000000000000000
     0.0000000000000000    0.0000000000000000   25.0000000000000000
   H    O    Ni
    11    37    16
Selective dynamics
Direct
  0.7816200259999988  0.7922300099999973  0.0995400030000013   
  0.7844290982184970  0.1220307216995128  0.2858273736503634   
  0.8884750600308554  0.9575012166860878  0.4378106265461903   
  0.6502137892821140  0.9163698578482879  0.4391305057982245   
  0.1600218606960844  0.9501412963938631  0.4389094672994597   
  0.9412637322590820  0.4977910096014161  0.4576813445673453   
  0.5021164026334216  0.3147210549865557  0.4415634704463298   
  0.6986341600490547  0.4740603621552701  0.4546621413151296   
  0.1591700020000033  0.0075300000000027  0.1869000049999983   
  0.1676335219448969  0.2174217593659703  0.3691829409180979   
  0.2652723607083678  0.5364039239566843  0.5315341612267173   
  0.0363899990000007  0.1873299929999988  0.0578799990000007   
  0.0329725152100682  0.3181852665545181  0.2643521925018170   
  0.0336799990000003  0.5635399820000018  0.1215199979999966   
  0.0332787595432470  0.7680937529286341  0.3097427794400401   
  0.1598100069999973  0.1953500059999982  0.1705700010000015   
  0.1650708697466129  0.4197820206027108  0.3589635634134757   
  0.1584900020000006  0.6583399769999971  0.2165399940000015   
  0.1625268973379022  0.9119653007016864  0.4004151059107149   
  0.2881299849999976  0.1997800019999971  0.0573199990000006   
  0.2876121245823178  0.3148171252640294  0.2638769057303356   
  0.2814100089999982  0.5619500279999983  0.1231399999999994   
  0.2809679085279961  0.7665438994542225  0.3061374656258024   
  0.4132699970000004  0.2168599959999966  0.1690600069999988   
  0.4128931123335535  0.4277854116143123  0.3574776692063613   
  0.4033200140000019  0.6608700159999970  0.2151000049999965   
  0.5370799900000023  0.2020599989999994  0.0580100009999995   
  0.5368753702247681  0.3258042135330054  0.2636352970845374   
  0.5341299769999992  0.5665100220000028  0.1209700029999965   
  0.5303721323001834  0.7762949798129803  0.3087723424168531   
  0.6609799860000010  0.2250799979999982  0.1681199969999980   
  0.6601385337254170  0.4406437590650674  0.3581990109704236   
  0.6567100290000027  0.6663500069999984  0.2169100050000026   
  0.6485237139392235  0.9041183469663584  0.3998424371671919   
  0.7840099929999980  0.1368400010000030  0.0709299970000004   
  0.7851097517589581  0.3113100635969515  0.2691780367133316   
  0.7822499870000001  0.5966399910000035  0.1124600019999988   
  0.7814185919604890  0.7848955424201991  0.3085827959769765   
  0.9086099860000019  0.2237800059999984  0.1673399960000026   
  0.9037649561653682  0.4477989049584927  0.3599840445811439   
  0.9098799819999996  0.6614099740000015  0.2168399990000012   
  0.8939230800186708  0.9261172494449228  0.3990777436749642   
  0.7812496368319317  0.5417306262885404  0.4496180145948455   
  0.5368512164691994  0.4953027770574083  0.4476840041455685   
  0.0257729277062122  0.5472221133028015  0.4518101031440853   
  0.4065086837552326  0.8758020809261001  0.4021383183912234   
  0.2907044344979270  0.4680416691823734  0.4591346149073845   
  0.2662664812017431  0.6486994715696880  0.4983356150668770   
  0.0308100000000024  0.4348599910000033  0.1919499930000015   
  0.0283372835973844  0.6728820267908502  0.3837108727393078   
  0.1603199990000022  0.3524400000000014  0.0922300000000007   
  0.1601099305894492  0.5380203814512747  0.2863960882195711   
  0.5349100230000019  0.4439499969999972  0.1914100050000016   
  0.5303645938133269  0.6557363054275500  0.3810396950269754   
  0.9129199979999996  0.3509300050000022  0.0928599980000016   
  0.9103220725998233  0.5486951773183359  0.2885412730829254   
  0.2869999999999990  0.4305199980000012  0.1928499939999995   
  0.2892900325657957  0.6553752652411696  0.3837274644742581   
  0.4082799850000001  0.3547300099999973  0.0942099990000003   
  0.4081193178843603  0.5460771437240644  0.2862326929018536   
  0.6575199959999978  0.3404499889999997  0.0932699959999965   
  0.6561132508071649  0.5512444669944593  0.2874609983366909   
  0.7827100160000029  0.4479599889999974  0.1905899939999998   
  0.7781020066697059  0.6751093555016260  0.3815377288707907   
 
