# Supplementary material for: Potential-dependent transition of reaction mechanisms for oxygen evolution on layered double hydroxides
Source: Nat Commun. 2023 Jul 15;14:4228. doi: 10.1038/s41467-023-40011-8 (PMC10349880; doi:10.1038/s41467-023-40011-8)
Supplement: Supplementary file 4 — Supplementary Data 1 [file 41467_2023_40011_MOESM4_ESM.zip › NiMOOH-CONTCAR/NiOOH/CONTCARNi3]

 CONTCARNi3                          
   1.00000000000000     
    11.1969003676999996    0.0000000000000000    0.0000000000000000
     0.1004218773000000    4.8691647146000001    0.0000000000000000
     0.0000000000000000    0.0000000000000000   25.0000000000000000
   H    O    Ni
    12    37    16
Selective dynamics
Direct
  0.7816200259999988  0.7922300099999973  0.0995400030000013   
  0.7826990974024781  0.1205135558557586  0.2856467825903763   
  0.8901357670439793  0.9541158948802106  0.4369508889814568   
  0.6572765955755173  0.9213676962042427  0.4389114764037032   
  0.1576151067969960  0.9404109487543550  0.4375724671517460   
  0.9442402878049947  0.4884841939842488  0.4574528879717903   
  0.5078895206051826  0.3238574443824547  0.4400733896763072   
  0.7010065561564147  0.4799721024119847  0.4551378299298463   
  0.1591700020000033  0.0075300000000027  0.1869000049999983   
  0.1613293985854725  0.2028089953239061  0.3652945851193579   
  0.4210458943503994  0.8893760509458843  0.4447906632143201   
  0.2592134925471683  0.5412124540114576  0.5271913563278545   
  0.0363899990000007  0.1873299929999988  0.0578799990000007   
  0.0331992838100916  0.3159668790815147  0.2638316628275277   
  0.0336799990000003  0.5635399820000018  0.1215199979999966   
  0.0322909203539012  0.7624548004240239  0.3096316864330433   
  0.1598100069999973  0.1953500059999982  0.1705700010000015   
  0.1612880960913898  0.4049747261104599  0.3568932041923389   
  0.1584900020000006  0.6583399769999971  0.2165399940000015   
  0.1607345552373047  0.9010806360083308  0.3991290807642045   
  0.2881299849999976  0.1997800019999971  0.0573199990000006   
  0.2887444168724471  0.3163214229082882  0.2641158800722110   
  0.2814100089999982  0.5619500279999983  0.1231399999999994   
  0.2794999594370537  0.7663616041440235  0.3087951062484677   
  0.4132699970000004  0.2168599959999966  0.1690600069999988   
  0.4133669131815552  0.4429747584722890  0.3585615657821748   
  0.4033200140000019  0.6608700159999970  0.2151000049999965   
  0.5370799900000023  0.2020599989999994  0.0580100009999995   
  0.5357696152560578  0.3292110798417909  0.2640190328650363   
  0.5341299769999992  0.5665100220000028  0.1209700029999965   
  0.5313226259371220  0.7825516843301870  0.3087624120195755   
  0.6609799860000010  0.2250799979999982  0.1681199969999980   
  0.6581496727727014  0.4440018914109629  0.3582736004515539   
  0.6567100290000027  0.6663500069999984  0.2169100050000026   
  0.6536419794894073  0.9096812531876211  0.3996518268520433   
  0.7840099929999980  0.1368400010000030  0.0709299970000004   
  0.7832706575445201  0.3101033746138171  0.2690994698760960   
  0.7822499870000001  0.5966399910000035  0.1124600019999988   
  0.7819671411513980  0.7832628243597171  0.3083678585021161   
  0.9086099860000019  0.2237800059999984  0.1673399960000026   
  0.9018063363659365  0.4398761650300358  0.3593942454469357   
  0.9098799819999996  0.6614099740000015  0.2168399990000012   
  0.8959852139623834  0.9214894230174338  0.3983135470037240   
  0.7839067972774245  0.5442549159701571  0.4498009437655313   
  0.5390268057591925  0.5059750638864671  0.4481494163545037   
  0.0290949505451010  0.5328280598478585  0.4511972599678202   
  0.4155756153208472  0.9110953116842921  0.4058257254344184   
  0.2878957766705312  0.4764627262990260  0.4546424418347925   
  0.2655290144799309  0.6568815998876616  0.4945965941256105   
  0.0308100000000024  0.4348599910000033  0.1919499930000015   
  0.0287454466032457  0.6598487002604898  0.3830068739351660   
  0.1603199990000022  0.3524400000000014  0.0922300000000007   
  0.1593759938994666  0.5346452015617018  0.2864737456011071   
  0.5349100230000019  0.4439499969999972  0.1914100050000016   
  0.5337296104533706  0.6670345437559391  0.3815130280126908   
  0.9129199979999996  0.3509300050000022  0.0928599980000016   
  0.9095685465807080  0.5448068472516852  0.2882324376253820   
  0.2869999999999990  0.4305199980000012  0.1928499939999995   
  0.2883687170866480  0.6599688836154343  0.3828858741405767   
  0.4082799850000001  0.3547300099999973  0.0942099990000003   
  0.4085288147572044  0.5505606146947386  0.2863241363941142   
  0.6575199959999978  0.3404499889999997  0.0932699959999965   
  0.6557473371851543  0.5528795154278399  0.2873722135451047   
  0.7827100160000029  0.4479599889999974  0.1905899939999998   
  0.7800620877918547  0.6735447192483832  0.3812389325692394   
 
