# Supplementary material for: Potential-dependent transition of reaction mechanisms for oxygen evolution on layered double hydroxides
Source: Nat Commun. 2023 Jul 15;14:4228. doi: 10.1038/s41467-023-40011-8 (PMC10349880; doi:10.1038/s41467-023-40011-8)
Supplement: Supplementary file 4 — Supplementary Data 1 [file 41467_2023_40011_MOESM4_ESM.zip › NiMOOH-CONTCAR/NiOOH/CONTCARNi2]

 CONTCARNi2                        
   1.00000000000000     
    11.1969003676999996    0.0000000000000000    0.0000000000000000
     0.1004218773000000    4.8691647146000001    0.0000000000000000
     0.0000000000000000    0.0000000000000000   25.0000000000000000
   H    O    Ni
    10    36    16
Selective dynamics
Direct
  0.7816195868990690  0.7922325216609494  0.0995444388294402  
  0.7846384442483156  0.1190352009063531  0.2857217336482805  
  0.9043032118904648  0.9353802844057455  0.4379129023189279  
  0.6556019318829485  0.8876426636085100  0.4421799420471473  
  0.1426793179340820  0.9578295565153780  0.4373026026893783  
  0.9502348412436490  0.4863888075190843  0.4575226882033974  
  0.4904406583416048  0.2981505412025030  0.4352973039048535  
  0.7170759571120868  0.4150796586268584  0.4550339661769982  
  0.1591700972041323  0.0075319506171212  0.1868971542246740  
  0.1451756574533363  0.2309552979890412  0.3720050620585056  
  0.0363937164998589  0.1873352729531206  0.0578825066089479  
  0.0336887071538143  0.3193492445387136  0.2640633709733109  
  0.0336833321854684  0.5635377287531753  0.1215199458278278  
  0.0303799636151396  0.7728360784853550  0.3083429584286037  
  0.1598052441189708  0.1953509944128271  0.1705714030098875  
  0.1533463320529336  0.4324855799913152  0.3603014132463898  
  0.1584894118101019  0.6583387500900528  0.2165441546443105  
  0.1461254077583902  0.9278475964559192  0.3984452746540725  
  0.2881277547575607  0.1997837115967513  0.0573171899787823  
  0.2867264076436626  0.3192760799290042  0.2647739450519992  
  0.2814115123664109  0.5619453976137692  0.1231439858350072  
  0.2795520604034110  0.7687672059148198  0.3089394471947813  
  0.4132747126248759  0.2168595262507580  0.1690639793378992  
  0.4165770178767403  0.4323247153061729  0.3560404777402653  
  0.4033204060241289  0.6608708292992844  0.2151009213830690  
  0.5370746760772676  0.2020558098360894  0.0580140568535086  
  0.5362480040936788  0.3278144634101210  0.2636777865378477  
  0.5341296053136659  0.5665122131506948  0.1209671840083573  
  0.5330951341348467  0.7784338822506953  0.3087989400352598  
  0.6609792934349201  0.2250843921621097  0.1681148165593953  
  0.6614137964838420  0.4342391270744344  0.3587311819454939  
  0.6567065172971311  0.6663487769546919  0.2169100533895332  
  0.6541666028200055  0.8902491504206793  0.4027577734930574  
  0.7840089498954654  0.1368392949750117  0.0709300057509594  
  0.7853340388919889  0.3083368819331582  0.2692385993619695  
  0.7822523686207532  0.5966440620561286  0.1124580109559332  
  0.7819359705660389  0.7802907584081780  0.3095015774297423  
  0.9086113558269702  0.2237814168864247  0.1673426100227360  
  0.9097363796581917  0.4411104942731754  0.3595228455975246  
  0.9098771589474879  0.6614119564762007  0.2168409619630296  
  0.9032322350917497  0.9066401462345937  0.3988423619464925  
  0.7880821434060294  0.5268448483307324  0.4497000032374245  
  0.5198973099305135  0.4802438505349755  0.4459234488731596  
  0.0334879495661511  0.5408542956415658  0.4498576919615545  
  0.3210766851531091  0.6308921128813907  0.4498362860459295  
  0.4180860880291064  0.9050585637292414  0.4010749029366920  
  0.0308086391326654  0.4348563513336146  0.1919469304928754  
  0.0276495724424564  0.6705862869989474  0.3823030073556737  
  0.1603147546913775  0.3524371464629112  0.0922277570614867  
  0.1582656653081784  0.5415348987389521  0.2865002797914116  
  0.5349113573486193  0.4439550711681974  0.1914069421445888  
  0.5309447972828281  0.6567595517376148  0.3809618632256644  
  0.9129196388237446  0.3509275025636427  0.0928608158702176  
  0.9102725739648250  0.5463716091443871  0.2880026628284753  
  0.2870037577964126  0.4305225499106839  0.1928449086377029  
  0.2890470064499766  0.6822657027327708  0.3816875157699684  
  0.4082761640062387  0.3547309097698559  0.0942136874414103  
  0.4089290506725689  0.5495661624638473  0.2863480568240675  
  0.6575190216843652  0.3404505901448829  0.0932696681622289  
  0.6565255253673214  0.5491048505815712  0.2875773355698996  
  0.7827151618829618  0.4479644290857507  0.1905866944355736  
  0.7801359666445791  0.6623154792250503  0.3820565449462308  
 
