# Supplementary material for: Potential-dependent transition of reaction mechanisms for oxygen evolution on layered double hydroxides
Source: Nat Commun. 2023 Jul 15;14:4228. doi: 10.1038/s41467-023-40011-8 (PMC10349880; doi:10.1038/s41467-023-40011-8)
Supplement: Supplementary file 4 — Supplementary Data 1 [file 41467_2023_40011_MOESM4_ESM.zip › NiMOOH-CONTCAR/NiOOH/CONTCARNi1]

 CONTCARNi1                        
   1.00000000000000     
    11.1969003676999996    0.0000000000000000    0.0000000000000000
     0.1004218773000000    4.8691647146000001    0.0000000000000000
     0.0000000000000000    0.0000000000000000   25.0000000000000000
   H    O    Ni
    11    36    16
Selective dynamics
Direct
  0.7816195868990690  0.7922325216609494  0.0995444388294402  
  0.7851454731129337  0.1136569521675383  0.2849085709462287  
  0.9063358365745060  0.8986735233619854  0.4400772158329502  
  0.6543047697095261  0.9177684664193819  0.4373471516345333  
  0.1455163210267401  0.9232445357633949  0.4385340772752002  
  0.9525565924827788  0.4388579488408055  0.4568756365496753  
  0.4446947414208182  0.4795447106419886  0.4551102052538383  
  0.7034360394907608  0.4484250845344420  0.4562172693819377  
  0.2119350042338013  0.4479581477714447  0.4595901357246461  
  0.1591700972041323  0.0075319506171212  0.1868971542246740  
  0.1438063836848471  0.2055719625686976  0.3684373734240012  
  0.0363937164998589  0.1873352729531206  0.0578825066089479  
  0.0338960446092287  0.3136734316840659  0.2632592208077682  
  0.0336833321854684  0.5635377287531753  0.1215199458278278  
  0.0305114781791005  0.7621520297745050  0.3095253188172080  
  0.1598052441189708  0.1953509944128271  0.1705714030098875  
  0.1512482971541402  0.4063763395900182  0.3582668289314057  
  0.1584894118101019  0.6583387500900528  0.2165441546443105  
  0.1487451581667614  0.8930614606324667  0.3996572622622239  
  0.2881277547575607  0.1997837115967513  0.0573171899787823  
  0.2870442230355437  0.3149590157589657  0.2643981992617697  
  0.2814115123664109  0.5619453976137692  0.1231439858350072  
  0.2804384735671874  0.7592186548621243  0.3111290508887592  
  0.4132747126248759  0.2168595262507580  0.1690639793378992  
  0.4181774156701223  0.4269740490436007  0.3573272699919414  
  0.4033204060241289  0.6608708292992844  0.2151009213830690  
  0.5370746760772676  0.2020558098360894  0.0580140568535086  
  0.5362974367826752  0.3243395326244851  0.2632884441711028  
  0.5341296053136659  0.5665122131506948  0.1209671840083573  
  0.5328527313068605  0.7728998945198882  0.3077987525904575  
  0.6609792934349201  0.2250843921621097  0.1681148165593953  
  0.6607015134238665  0.4318104949665909  0.3583205550889872  
  0.6567065172971311  0.6663487769546919  0.2169100533895332  
  0.6580063497911013  0.8965631274913335  0.3981764391137759  
  0.7840089498954654  0.1368392949750117  0.0709300057509594  
  0.7852752657003208  0.3034259621730158  0.2686188606188580  
  0.7822523686207532  0.5966440620561286  0.1124580109559332  
  0.7835899075944681  0.7737072344076736  0.3090626203244824  
  0.9086113558269702  0.2237814168864247  0.1673426100227360  
  0.9079313100957549  0.4246504332799930  0.3587513604733275  
  0.9098771589474879  0.6614119564762007  0.2168409619630296  
  0.9069149705744053  0.8858635303379785  0.4006428873719230  
  0.7846131795409264  0.5120153423348199  0.4485667609318682  
  0.5266567000666456  0.5538051362294780  0.4499277651428315  
  0.0342554102471624  0.5016196250922604  0.4492390925743237  
  0.2919946613401194  0.5168944129641915  0.4517576972584294  
  0.4183272700870120  0.8895896758558308  0.4039188942493936  
  0.0308086391326654  0.4348563513336146  0.1919469304928754  
  0.0277603807663453  0.6443767731240726  0.3823972677979981  
  0.1603147546913775  0.3524371464629112  0.0922277570614867  
  0.1584784289220522  0.5339912899366155  0.2864448702905449  
  0.5349113573486193  0.4439550711681974  0.1914069421445888  
  0.5328155734354212  0.6616404006366565  0.3797679879259590  
  0.9129196388237446  0.3509275025636427  0.0928608158702176  
  0.9103050113719533  0.5391643882013355  0.2877031498860489  
  0.2870037577964126  0.4305225499106839  0.1928449086377029  
  0.2873203277871497  0.6545904313659960  0.3839437877069329  
  0.4082761640062387  0.3547309097698559  0.0942136874414103  
  0.4089846375657729  0.5439106351483431  0.2867247315226393  
  0.6575190216843652  0.3404505901448829  0.0932696681622289  
  0.6567468164941488  0.5449341710551892  0.2871951275858748  
  0.7827151618829618  0.4479644290857507  0.1905866944355736  
  0.7808187215060158  0.6538008911778803  0.3815468187589559  
 
