# Supplementary material for: Potential-dependent transition of reaction mechanisms for oxygen evolution on layered double hydroxides
Source: Nat Commun. 2023 Jul 15;14:4228. doi: 10.1038/s41467-023-40011-8 (PMC10349880; doi:10.1038/s41467-023-40011-8)
Supplement: Supplementary file 4 — Supplementary Data 1 [file 41467_2023_40011_MOESM4_ESM.zip › NiMOOH-CONTCAR/NiOOH/CONTCARNi0]

 CONTCARNi0                            
   1.00000000000000     
    11.1969003676999996    0.0000000000000000    0.0000000000000000
     0.1004218773000000    4.8691647146000001    0.0000000000000000
     0.0000000000000000    0.0000000000000000   25.0000000000000000
   H    O    Ni
    10    35    16
Selective dynamics
Direct
  0.7816200259999988  0.7922300099999973  0.0995400030000013  
  0.7846602472605392  0.1182591644475838  0.2854353279423139  
  0.9035968906579127  0.9226594136723388  0.4387941964829598  
  0.6560964550420946  0.8964737209980714  0.4407692114548476  
  0.1386171956587489  0.9533362901400947  0.4392787652714442  
  0.9495621899325779  0.4721384678078689  0.4572316968054617  
  0.4952602343920687  0.3085507395582197  0.4396236624430221  
  0.7033372888958589  0.4468583708663355  0.4548759629795628  
  0.1591700020000033  0.0075300000000027  0.1869000049999983  
  0.1436511628188218  0.2262703964590301  0.3713187474015625  
  0.0363899990000007  0.1873299929999988  0.0578799990000007  
  0.0331522316241976  0.3177378861668352  0.2638819617498662  
  0.0336799990000003  0.5635399820000018  0.1215199979999966  
  0.0309120631670061  0.7708763273932535  0.3089363920501519  
  0.1598100069999973  0.1953500059999982  0.1705700010000015  
  0.1531582564835381  0.4266011780865702  0.3600124170967153  
  0.1584900020000006  0.6583399769999971  0.2165399940000015  
  0.1461717428449183  0.9188354913952713  0.4007441628097149  
  0.2881299849999976  0.1997800019999971  0.0573199990000006  
  0.2866824730999180  0.3165916679604625  0.2645770860527656  
  0.2814100089999982  0.5619500279999983  0.1231399999999994  
  0.2805382664337537  0.7670678597268429  0.3060519303597610  
  0.4132699970000004  0.2168599959999966  0.1690600069999988  
  0.4175489463099351  0.4247998848092562  0.3568923416044130  
  0.4033200140000019  0.6608700159999970  0.2151000049999965  
  0.5370799900000023  0.2020599989999994  0.0580100009999995  
  0.5371001627334310  0.3250400378015891  0.2634263826411888  
  0.5341299769999992  0.5665100220000028  0.1209700029999965  
  0.5320131466466937  0.7748948813369555  0.3092274921111771  
  0.6609799860000010  0.2250799979999982  0.1681199969999980  
  0.6616457092784669  0.4320168700058666  0.3581320810370818  
  0.6567100290000027  0.6663500069999984  0.2169100050000026  
  0.6553651972370474  0.8904174381515498  0.4013929429964233  
  0.7840099929999980  0.1368400010000030  0.0709299970000004  
  0.7854221394314564  0.3077989930177537  0.2689901509523915  
  0.7822499870000001  0.5966399910000035  0.1124600019999988  
  0.7823540832749836  0.7793502855239315  0.3093756027860707  
  0.9086099860000019  0.2237800059999984  0.1673399960000026  
  0.9096487830395300  0.4368238866768275  0.3592136641834871  
  0.9098799819999996  0.6614099740000015  0.2168399990000012  
  0.9036589357358132  0.9003548150748036  0.3995851955697386  
  0.7847366839890182  0.5166963770580287  0.4489595452077178  
  0.5309017979090622  0.4874124441396355  0.4475252979750717  
  0.0324962797500333  0.5289419195012669  0.4501790485782649  
  0.4177763056047796  0.8755802153182460  0.4083083089948179  
  0.0308100000000024  0.4348599910000033  0.1919499930000015  
  0.0278093202452582  0.6637785643014383  0.3827091203558597  
  0.1603199990000022  0.3524400000000014  0.0922300000000007  
  0.1590240850128486  0.5403625844699909  0.2862430621711560  
  0.5349100230000019  0.4439499969999972  0.1914100050000016  
  0.5329578811392940  0.6511685610372829  0.3810864801741822  
  0.9129199979999996  0.3509300050000022  0.0928599980000016  
  0.9105893626051741  0.5454464434062868  0.2879465040728755  
  0.2869999999999990  0.4305199980000012  0.1928499939999995  
  0.2878163567624483  0.6768870582884481  0.3834147770783361  
  0.4082799850000001  0.3547300099999973  0.0942099990000003  
  0.4085584508392390  0.5456760593078286  0.2866223957369510  
  0.6575199959999978  0.3404499889999997  0.0932699959999965  
  0.6563766969600263  0.5481685128804361  0.2873945089494234  
  0.7827100160000029  0.4479599889999974  0.1905899939999998  
  0.7805760677662981  0.6588642377170687  0.3817733042925414  
 
