# Supplementary material for: Potential-dependent transition of reaction mechanisms for oxygen evolution on layered double hydroxides
Source: Nat Commun. 2023 Jul 15;14:4228. doi: 10.1038/s41467-023-40011-8 (PMC10349880; doi:10.1038/s41467-023-40011-8)
Supplement: Supplementary file 4 — Supplementary Data 1 [file 41467_2023_40011_MOESM4_ESM.zip › NiMOOH-CONTCAR/Ni(Fe)OOH/CONTCARFeLa]

 CONTCARFeLa                      
   1.00000000000000     
    11.3121004104999994    0.0000000000000000    0.0000000000000000
     0.0837969829000000    4.8797803999999996    0.0000000000000000
     0.0000000000000000    0.0000000000000000   25.0000000000000000
   H    O    Ni   Fe
    11    36    12     4
Selective dynamics
Direct
  0.7846099839999994  0.7984699989999982  0.0961000060000003   
  0.7865362144846770  0.1131008252876171  0.2834521204916527   
  0.9026642659156536  0.8802048129747391  0.4440882246570936   
  0.6655254222935199  0.8858230756510395  0.4440031467953816   
  0.1542990251475942  0.9866563954300034  0.4403525396746488   
  0.9725366195705263  0.4287078636063129  0.4612522439344318   
  0.5198773300836947  0.2368010252105890  0.4424826866453202   
  0.6361661384309514  0.4010345948320548  0.4571099325882884   
  0.1572500010000013  0.0003099999999989  0.1828700069999982   
  0.1616894608650270  0.2366922555271103  0.3790658363790484   
  0.3992131852288381  0.6183822926097662  0.4716800448348550   
  0.0372099980000016  0.1919199949999992  0.0532999989999965   
  0.0378776299479853  0.3249276066643603  0.2613426230651115   
  0.0340300000000013  0.5564799830000027  0.1176200009999988   
  0.0299525235505769  0.7594061252986393  0.3114009295557381   
  0.1602899980000032  0.1949499899999978  0.1681299970000012   
  0.1671562639405622  0.4366233158351065  0.3655221070917989   
  0.1592899970000019  0.6727799860000019  0.2065799900000016   
  0.1566237754129816  0.9564659594179119  0.4016579362355657   
  0.2892200220000021  0.2010999999999967  0.0534399989999983   
  0.2881452747109066  0.3372248482978932  0.2617419466184572   
  0.2845000140000025  0.5622100069999973  0.1191200069999994   
  0.2865810467140903  0.7903129202905674  0.3080787244499348   
  0.4157400069999966  0.2223300050000034  0.1693700029999974   
  0.4159982976981240  0.4526809443225943  0.3564479820909341   
  0.4075500029999972  0.6730599939999991  0.2131100080000010   
  0.5360999800000030  0.1927399870000031  0.0553900000000027   
  0.5358712620481825  0.3346676084945486  0.2619604165243388   
  0.5350499640000024  0.5675699760000015  0.1182100010000013   
  0.5379010393203245  0.7818870903237567  0.3037072707974815   
  0.6633199799999971  0.2294899930000014  0.1670300099999977   
  0.6575861246617904  0.4186488056892230  0.3546209350066860   
  0.6615199900000022  0.6713399799999991  0.2155199999999979   
  0.6655041793276055  0.8711714923820679  0.4048904389244115   
  0.7854799429999986  0.1437899980000026  0.0642400030000019   
  0.7859972158987105  0.3012687261341114  0.2669140196366016   
  0.7849599919999974  0.6035100180000015  0.1096500020000022   
  0.7852215088761412  0.7636822536780130  0.3098606488258895   
  0.9081299710000010  0.2214499900000035  0.1674999999999969   
  0.9056755688941251  0.3983289701567685  0.3553433529092302   
  0.9120200469999986  0.6642699650000026  0.2151799960000034   
  0.9012574444353305  0.8672913163716913  0.4048528458434433   
  0.7829292494975633  0.4438777950811925  0.4435382817255515   
  0.5477615355668846  0.4184131203649883  0.4534732112474629   
  0.0450487048169634  0.5314640882282120  0.4549501911697575   
  0.4334898019879887  0.9134336701461763  0.4081478904579399   
  0.3359200628483876  0.7430226705155292  0.4584779742279395   
  0.0336399990000018  0.4388099900000029  0.1890900040000005   
  0.0354106582019682  0.6532865641264394  0.3858679836061611   
  0.1606499959999965  0.3523599930000003  0.0881799980000011   
  0.1598429887132227  0.5538941326956106  0.2861121704717817   
  0.5377699479999976  0.4505999770000031  0.1894000050000031   
  0.5394147697676317  0.6553603726426971  0.3826134621024480   
  0.9133900049999966  0.3461899990000035  0.0888599970000001   
  0.9122593594110455  0.5361662229068074  0.2876823409583551   
  0.4111700249999970  0.3533599789999968  0.0899300000000025   
  0.4129481676012361  0.5620029449413479  0.2854068305042432   
  0.6585800080000013  0.3523299940000015  0.0891800019999991   
  0.6586605066664646  0.5470385961640787  0.2861878871384178   
  0.2906900030000017  0.4457999749999999  0.1894100000000023   
  0.2909245254978643  0.7165592690058773  0.3821134792880088   
  0.7859699680000034  0.4502800030000031  0.1872599980000018   
  0.7867053416762673  0.6068135102885250  0.3846062873127138   
 
