# Supplementary material for: Potential-dependent transition of reaction mechanisms for oxygen evolution on layered double hydroxides
Source: Nat Commun. 2023 Jul 15;14:4228. doi: 10.1038/s41467-023-40011-8 (PMC10349880; doi:10.1038/s41467-023-40011-8)
Supplement: Supplementary file 4 — Supplementary Data 1 [file 41467_2023_40011_MOESM4_ESM.zip › NiMOOH-CONTCAR/Ni(Fe)OOH/CONTCARFe9]

 CONTCARFe9                              
   1.00000000000000     
    11.3121004104999994    0.0000000000000000    0.0000000000000000
     0.0837969829000000    4.8797803999999996    0.0000000000000000
     0.0000000000000000    0.0000000000000000   25.0000000000000000
   H    O    Ni   Fe
    11    35    12     4
Selective dynamics
Direct
  0.7846099839999994  0.7984699989999982  0.0961000060000003   
  0.7843419422479201  0.1176416744747470  0.2829801783925561   
  0.8957305538605311  0.8895262839807501  0.4439869472190381   
  0.6596175715825083  0.8894347940927787  0.4416869004443740   
  0.1566875115800599  0.9608465892727978  0.4465501675210106   
  0.9654876452784791  0.4262388437256277  0.4625653586022906   
  0.5093510454160466  0.2673695338255300  0.4359071992577128   
  0.6844312200860472  0.4146902450265557  0.4507307618150165   
  0.1572500010000013  0.0003099999999989  0.1828700069999982   
  0.1609636955742531  0.2239751127693239  0.3830251928213997   
  0.4288693913374857  0.8203340653873923  0.4518596418667329   
  0.0372099980000016  0.1919199949999992  0.0532999989999965   
  0.0368865160477085  0.3242382714490404  0.2617545661184977   
  0.0340300000000013  0.5564799830000027  0.1176200009999988   
  0.0311047159951627  0.7562193454782289  0.3128398984476277   
  0.1602899980000032  0.1949499899999978  0.1681299970000012   
  0.1639938545389725  0.4191164957838183  0.3673103707346570   
  0.1592899970000019  0.6727799860000019  0.2065799900000016   
  0.1608611134661260  0.9364614710844421  0.4077762154310633   
  0.2892200220000021  0.2010999999999967  0.0534399989999983   
  0.2894171926084255  0.3332632790870846  0.2617810307441033   
  0.2845000140000025  0.5622100069999973  0.1191200069999994   
  0.2840450686097142  0.7837335561470837  0.3058574746627514   
  0.4157400069999966  0.2223300050000034  0.1693700029999974   
  0.4161146889821410  0.4317570099099939  0.3561210423592271   
  0.4075500029999972  0.6730599939999991  0.2131100080000010   
  0.5360999800000030  0.1927399870000031  0.0553900000000027   
  0.5358332365422456  0.3338300352550974  0.2622326580311238   
  0.5350499640000024  0.5675699760000015  0.1182100010000013   
  0.5358036681810106  0.7752370958197332  0.3103322808754569   
  0.6633199799999971  0.2294899930000014  0.1670300099999977   
  0.6559712368939046  0.4129507979989100  0.3547791150623993   
  0.6615199900000022  0.6713399799999991  0.2155199999999979   
  0.6599004519590039  0.8663574863329870  0.4026584602833196   
  0.7854799429999986  0.1437899980000026  0.0642400030000019   
  0.7844366421988838  0.3054294513849314  0.2667717346868486   
  0.7849599919999974  0.6035100180000015  0.1096500020000022   
  0.7841504194052931  0.7647284434480568  0.3111445779958828   
  0.9081299710000010  0.2214499900000035  0.1674999999999969   
  0.9026878934898619  0.4004263208695207  0.3561205227582676   
  0.9120200469999986  0.6642699650000026  0.2151799960000034   
  0.8988901358644270  0.8661733662742108  0.4049428450458805   
  0.7741907480843935  0.4423354813607716  0.4449197425332017   
  0.5444699385354852  0.4433120588108324  0.4459550062982771   
  0.0394071905295448  0.5238492816298930  0.4568188438639922   
  0.4251528777696123  0.8702244203643801  0.4137507874816535   
  0.0336399990000018  0.4388099900000029  0.1890900040000005   
  0.0350363479099087  0.6476126062358318  0.3875888733288946   
  0.1606499959999965  0.3523599930000003  0.0881799980000011   
  0.1600901335423188  0.5509172720707554  0.2847813811418973   
  0.5377699479999976  0.4505999770000031  0.1894000050000031   
  0.5367872000662217  0.6345358774185144  0.3819394099088385   
  0.9133900049999966  0.3461899990000035  0.0888599970000001   
  0.9133511697274841  0.5375812177660393  0.2874078082819338   
  0.4111700249999970  0.3533599789999968  0.0899300000000025   
  0.4104747673081164  0.5562233218331869  0.2848057432870092   
  0.6585800080000013  0.3523299940000015  0.0891800019999991   
  0.6566320005499762  0.5463618622243160  0.2860141397139344   
  0.2906900030000017  0.4457999749999999  0.1894100000000023   
  0.2864703934917898  0.6939660208235878  0.3797284574909412   
  0.7859699680000034  0.4502800030000031  0.1872599980000018   
  0.7847089094933466  0.6129588310621230  0.3824924306783046   
 
