# Supplementary material for: Potential-dependent transition of reaction mechanisms for oxygen evolution on layered double hydroxides
Source: Nat Commun. 2023 Jul 15;14:4228. doi: 10.1038/s41467-023-40011-8 (PMC10349880; doi:10.1038/s41467-023-40011-8)
Supplement: Supplementary file 4 — Supplementary Data 1 [file 41467_2023_40011_MOESM4_ESM.zip › NiMOOH-CONTCAR/Ni(Fe)OOH/CONTCARFe8]

 CONTCARFe8                            
   1.00000000000000     
    11.3121004104999994    0.0000000000000000    0.0000000000000000
     0.0837969829000000    4.8797803999999996    0.0000000000000000
     0.0000000000000000    0.0000000000000000   25.0000000000000000
   H    O    Ni   Fe
    10    34    12     4
Selective dynamics
Direct
  0.7846099839999994  0.7984699989999982  0.0961000060000003   F   F   F
  0.7860987178802858  0.1173352848248683  0.2847791877294412   T   T   T
  0.9018443742221365  0.8340079457614280  0.4523859189903021   T   T   T
  0.6340929329627372  0.9547499339643366  0.4379888211219978   T   T   T
  0.1529928005324024  0.8907505589348474  0.4471877510060907   T   T   T
  0.9686365620061324  0.3099585303502863  0.4499489501075615   T   T   T
  0.4809821662477916  0.3721468490319140  0.4511037080217122   T   T   T
  0.6643636011359035  0.4893307941472145  0.4585894966119497   T   T   T
  0.1572500010000013  0.0003099999999989  0.1828700069999982   F   F   F
  0.1558346380486952  0.1501336411314256  0.3755004119676357   T   T   T
  0.0372099980000016  0.1919199949999992  0.0532999989999965   F   F   F
  0.0354348023696645  0.3183205292235627  0.2602882710825938   T   T   T
  0.0340300000000013  0.5564799830000027  0.1176200009999988   F   F   F
  0.0340458020502084  0.7457726487718830  0.3137294560518455   T   T   T
  0.1602899980000032  0.1949499899999978  0.1681299970000012   F   F   F
  0.1618356321015497  0.3421676884309690  0.3609011142740357   T   T   T
  0.1592899970000019  0.6727799860000019  0.2065799900000016   F   F   F
  0.1581988126207676  0.8560518825179813  0.4087448779079708   T   T   T
  0.2892200220000021  0.2010999999999967  0.0534399989999983   F   F   F
  0.2893268137304261  0.3213598236157935  0.2600772853781521   T   T   T
  0.2845000140000025  0.5622100069999973  0.1191200069999994   F   F   F
  0.2818584484408504  0.7540630890685236  0.3110210375113525   T   T   T
  0.4157400069999966  0.2223300050000034  0.1693700029999974   F   F   F
  0.4185106744852476  0.4233500256776423  0.3569873137373989   T   T   T
  0.4075500029999972  0.6730599939999991  0.2131100080000010   F   F   F
  0.5360999800000030  0.1927399870000031  0.0553900000000027   F   F   F
  0.5381888122377134  0.3320632908146379  0.2617649054189712   T   T   T
  0.5350499640000024  0.5675699760000015  0.1182100010000013   F   F   F
  0.5349310522612427  0.7698380755970007  0.3078902763432367   T   T   T
  0.6633199799999971  0.2294899930000014  0.1670300099999977   F   F   F
  0.6652156189491691  0.4190713367050591  0.3556999798256513   T   T   T
  0.6615199900000022  0.6713399799999991  0.2155199999999979   F   F   F
  0.6390191360464783  0.9156768092047187  0.3996537448099033   T   T   T
  0.7854799429999986  0.1437899980000026  0.0642400030000019   F   F   F
  0.7866659466395944  0.3044982312796378  0.2676132221834351   T   T   T
  0.7849599919999974  0.6035100180000015  0.1096500020000022   F   F   F
  0.7872918790839023  0.7677891931410201  0.3109131095362301   T   T   T
  0.9081299710000010  0.2214499900000035  0.1674999999999969   F   F   F
  0.9116698051110035  0.4005748017370365  0.3565814322477792   T   T   T
  0.9120200469999986  0.6642699650000026  0.2151799960000034   F   F   F
  0.8955080325538276  0.8714050704116332  0.4138921712308132   T   T   T
  0.7527611065506079  0.4846586557075696  0.4531634595670369   T   T   T
  0.5135431957676388  0.5563644960877809  0.4506890485251773   T   T   T
  0.0277951051564926  0.4534473569451620  0.4525013415962391   T   T   T
  0.0336399990000018  0.4388099900000029  0.1890900040000005   F   F   F
  0.0299506105104896  0.6120123782939686  0.3860464534115877   T   T   T
  0.1606499959999965  0.3523599930000003  0.0881799980000011   F   F   F
  0.1587937514276376  0.5317118214517791  0.2855133698358614   T   T   T
  0.5377699479999976  0.4505999770000031  0.1894000050000031   F   F   F
  0.5328148177206842  0.6543173982117736  0.3807955385390756   T   T   T
  0.9133900049999966  0.3461899990000035  0.0888599970000001   F   F   F
  0.9130422483526388  0.5353875599822970  0.2886245433111156   T   T   T
  0.4111700249999970  0.3533599789999968  0.0899300000000025   F   F   F
  0.4116195371123510  0.5466350410437002  0.2858290729527084   T   T   T
  0.6585800080000013  0.3523299940000015  0.0891800019999991   F   F   F
  0.6603877914591791  0.5472259682845575  0.2873854660583461   T   T   T
  0.2906900030000017  0.4457999749999999  0.1894100000000023   F   F   F
  0.2766657178219845  0.5957375672726926  0.3822992263867846   T   T   T
  0.7859699680000034  0.4502800030000031  0.1872599980000018   F   F   F
  0.7791682795124331  0.6367411905595119  0.3882218648201174   T   T   T
 
