# Supplementary material for: Potential-dependent transition of reaction mechanisms for oxygen evolution on layered double hydroxides
Source: Nat Commun. 2023 Jul 15;14:4228. doi: 10.1038/s41467-023-40011-8 (PMC10349880; doi:10.1038/s41467-023-40011-8)
Supplement: Supplementary file 4 — Supplementary Data 1 [file 41467_2023_40011_MOESM4_ESM.zip › NiMOOH-CONTCAR/Ni(Fe)OOH/CONTCARFe7]

 CONTCARFe7                              
   1.00000000000000     
    11.3121004104999994    0.0000000000000000    0.0000000000000000
     0.0837969829000000    4.8797803999999996    0.0000000000000000
     0.0000000000000000    0.0000000000000000   25.0000000000000000
   H    O    Ni   Fe
    11    36    12     4
Selective dynamics
Direct
  0.7846099839999994  0.7984699989999982  0.0961000060000003   F   F   F
  0.7842478911179143  0.1176520810367947  0.2842128497376137   T   T   T
  0.8998293129833428  0.9048049785610104  0.4434515688786789   T   T   T
  0.6573896005085587  0.9115799393855610  0.4409169484347757   T   T   T
  0.1541996621756496  0.9506484601199432  0.4470575983918508   T   T   T
  0.9510813922657491  0.4614665664287401  0.4626061049427221   T   T   T
  0.5012341718718929  0.3260937584420702  0.4497348974161071   T   T   T
  0.7009205746476681  0.4473848241064360  0.4578919454291110   T   T   T
  0.1572500010000013  0.0003099999999989  0.1828700069999982   F   F   F
  0.1572368615321906  0.2101013851297324  0.3821413743222806   T   T   T
  0.4645488632587629  0.7800016373022061  0.4746387564477814   T   T   T
  0.0372099980000016  0.1919199949999992  0.0532999989999965   F   F   F
  0.0359517832766159  0.3230651769673116  0.2614319075686922   T   T   T
  0.0340300000000013  0.5564799830000027  0.1176200009999988   F   F   F
  0.0314353189846628  0.7548682867558512  0.3129913236556945   T   T   T
  0.1602899980000032  0.1949499899999978  0.1681299970000012   F   F   F
  0.1612233175862059  0.4048875984151934  0.3665283709132510   T   T   T
  0.1592899970000019  0.6727799860000019  0.2065799900000016   F   F   F
  0.1604648628417280  0.9252511124265013  0.4083739764902461   T   T   T
  0.2892200220000021  0.2010999999999967  0.0534399989999983   F   F   F
  0.2893941679664778  0.3308346751356339  0.2613310829062385   T   T   T
  0.2845000140000025  0.5622100069999973  0.1191200069999994   F   F   F
  0.2825759928932783  0.7763131235013958  0.3073096202804209   T   T   T
  0.4157400069999966  0.2223300050000034  0.1693700029999974   F   F   F
  0.4181769372493136  0.4400360023124961  0.3564654798108791   T   T   T
  0.4075500029999972  0.6730599939999991  0.2131100080000010   F   F   F
  0.5360999800000030  0.1927399870000031  0.0553900000000027   F   F   F
  0.5366754176531430  0.3357418913474035  0.2621300803943427   T   T   T
  0.5350499640000024  0.5675699760000015  0.1182100010000013   F   F   F
  0.5361106746660909  0.7784333173549527  0.3095524789278841   T   T   T
  0.6633199799999971  0.2294899930000014  0.1670300099999977   F   F   F
  0.6578602680513583  0.4239716591119276  0.3562138071720753   T   T   T
  0.6615199900000022  0.6713399799999991  0.2155199999999979   F   F   F
  0.6594926278995388  0.8869655348614458  0.4019590364900196   T   T   T
  0.7854799429999986  0.1437899980000026  0.0642400030000019   F   F   F
  0.7841153141821593  0.3053518585304644  0.2674043058046038   T   T   T
  0.7849599919999974  0.6035100180000015  0.1096500020000022   F   F   F
  0.7848701467363526  0.7700063542050657  0.3091473409188197   T   T   T
  0.9081299710000010  0.2214499900000035  0.1674999999999969   F   F   F
  0.9014318207035217  0.4072144313922905  0.3564503712856322   T   T   T
  0.9120200469999986  0.6642699650000026  0.2151799960000034   F   F   F
  0.9012103014317887  0.8840132961776703  0.4044016825723347   T   T   T
  0.7857096137327773  0.4727783218124131  0.4489905603266493   T   T   T
  0.5396199538078434  0.5060261915286972  0.4500332123085755   T   T   T
  0.0330720045301192  0.5176135479425881  0.4558593842269971   T   T   T
  0.4193103068741948  0.8990102561395261  0.4058666811763203   T   T   T
  0.4325388899162874  0.9645002084192242  0.4614401276785358   T   T   T
  0.0336399990000018  0.4388099900000029  0.1890900040000005   F   F   F
  0.0315078559192088  0.6449096090646833  0.3873323145791829   T   T   T
  0.1606499959999965  0.3523599930000003  0.0881799980000011   F   F   F
  0.1584754724275257  0.5438967101114116  0.2861348339612206   T   T   T
  0.5377699479999976  0.4505999770000031  0.1894000050000031   F   F   F
  0.5384552596378356  0.6523995888286152  0.3816512568019022   T   T   T
  0.9133900049999966  0.3461899990000035  0.0888599970000001   F   F   F
  0.9117761363835726  0.5390930800844345  0.2882968792519023   T   T   T
  0.4111700249999970  0.3533599789999968  0.0899300000000025   F   F   F
  0.4113764402488158  0.5568707401931903  0.2858932929114673   T   T   T
  0.6585800080000013  0.3523299940000015  0.0891800019999991   F   F   F
  0.6584377457619368  0.5491452625723809  0.2870595229352162   T   T   T
  0.2906900030000017  0.4457999749999999  0.1894100000000023   F   F   F
  0.2819292101490589  0.6749776368518354  0.3814995346627583   T   T   T
  0.7859699680000034  0.4502800030000031  0.1872599980000018   F   F   F
  0.7851350116970153  0.6343050208238452  0.3832816442047005   T   T   T
 
