# Supplementary material for: Potential-dependent transition of reaction mechanisms for oxygen evolution on layered double hydroxides
Source: Nat Commun. 2023 Jul 15;14:4228. doi: 10.1038/s41467-023-40011-8 (PMC10349880; doi:10.1038/s41467-023-40011-8)
Supplement: Supplementary file 4 — Supplementary Data 1 [file 41467_2023_40011_MOESM4_ESM.zip › NiMOOH-CONTCAR/Ni(Fe)OOH/CONTCARFe6]

 CONTCARFe6                         
   1.00000000000000     
    11.3121004104999994    0.0000000000000000    0.0000000000000000
     0.0837969829000000    4.8797803999999996    0.0000000000000000
     0.0000000000000000    0.0000000000000000   25.0000000000000000
   H    O    Ni   Fe
    10    36    12     4
Selective dynamics
Direct
  0.7846099730000020  0.7984700200000034  0.0961000029999965   F   F   F
  0.7866187978192727  0.1271289632855073  0.2858823980669243   T   T   T
  0.9047645956049877  0.8692705600065764  0.4510939965171872   T   T   T
  0.6267886978581956  0.9202699213628023  0.4484783864546884   T   T   T
  0.1609599939983895  0.9226550580330084  0.4436440332798455   T   T   T
  0.9538888396800900  0.4442969934594103  0.4596417259854348   T   T   T
  0.8039443761500493  0.2355273951621726  0.4299937578735040   T   T   T
  0.1572500019999978  0.0003099999999989  0.1828700009999977   F   F   F
  0.1698872334832942  0.2086112684129233  0.3764816487957319   T   T   T
  0.3938633759330941  0.6252752038712117  0.5031635414056979   T   T   T
  0.0372099989999981  0.1919199969999994  0.0533000009999967   F   F   F
  0.0362408930841269  0.3290862657064011  0.2616320855074363   T   T   T
  0.0340300020000015  0.5564799899999997  0.1176199989999986   F   F   F
  0.0345511765506998  0.7650076859036403  0.3121921786937349   T   T   T
  0.1602900030000001  0.1949499990000021  0.1681299950000010   F   F   F
  0.1715090011055267  0.4017124604370892  0.3628040636841021   T   T   T
  0.1592900010000022  0.6727799769999976  0.2065799980000023   F   F   F
  0.1639055150772037  0.8914059238266319  0.4048530355134972   T   T   T
  0.2892200049999971  0.2011000070000009  0.0534400009999985   F   F   F
  0.2885735625357313  0.3284052458559472  0.2608123199317589   T   T   T
  0.2845000029999980  0.5622100229999987  0.1191200020000025   F   F   F
  0.2838937245472835  0.7683238292668193  0.3109128124296774   T   T   T
  0.4157400129999971  0.2223300039999998  0.1693699960000004   F   F   F
  0.4144668956464841  0.4303019498267346  0.3553647376403575   T   T   T
  0.4075500069999975  0.6730599999999995  0.2131100000000004   F   F   F
  0.5360999700000022  0.1927399930000036  0.0553900000000027   F   F   F
  0.5377794282524206  0.3370154721907994  0.2623207523577378   T   T   T
  0.5350499749999997  0.5675699709999975  0.1182100030000015   F   F   F
  0.5327148653695417  0.7845407894484140  0.3032645746145306   T   T   T
  0.6633200050000028  0.2294899970000017  0.1670300070000010   F   F   F
  0.6518974207540396  0.4429861922574716  0.3571307887990400   T   T   T
  0.6615200040000033  0.6713399890000034  0.2155199939999974   F   F   F
  0.6414110533335133  0.8909614437516424  0.4102828601731900   T   T   T
  0.7854800220000016  0.1437900069999998  0.0642400010000017   F   F   F
  0.7865398128592105  0.3142249728550723  0.2691911483930554   T   T   T
  0.7849599720000029  0.6035100220000018  0.1096500009999986   F   F   F
  0.7847047896971659  0.7783298526403755  0.3126872021453053   T   T   T
  0.9081299899999991  0.2214500010000009  0.1675000039999972   F   F   F
  0.9166272352043805  0.4221689153091290  0.3570632351634018   T   T   T
  0.9120200280000006  0.6642699840000006  0.2151799949999997   F   F   F
  0.8888380189282472  0.9041933037169301  0.4129956514924942   T   T   T
  0.7851800358138945  0.4215706031561766  0.4445601280282006   T   T   T
  0.0327558736712419  0.5212533225495051  0.4539325986754719   T   T   T
  0.2955979867399918  0.4560098817663842  0.4519044087205373   T   T   T
  0.4040693603539935  0.8684761494869093  0.4071475620315042   T   T   T
  0.3076731502061563  0.6178917912599644  0.4973184286684074   T   T   T
  0.0336400010000020  0.4388099909999994  0.1890899989999966   F   F   F
  0.0331101638695301  0.6509574638415785  0.3853190174161369   T   T   T
  0.1606499999999969  0.3523600099999982  0.0881799980000011   F   F   F
  0.1610648173917326  0.5465143660429206  0.2861732862288306   T   T   T
  0.5377699730000032  0.4505999980000013  0.1894000019999993   F   F   F
  0.5288729183073571  0.6717136523323219  0.3805997578608071   T   T   T
  0.9133899810000017  0.3461900060000005  0.0888599979999967   F   F   F
  0.9145468982268170  0.5473802649903803  0.2886377134387743   T   T   T
  0.4111700059999990  0.3533599969999983  0.0899299980000023   F   F   F
  0.4106417003657086  0.5552671119219283  0.2850490823981744   T   T   T
  0.6585800049999975  0.3523299989999984  0.0891799999999989   F   F   F
  0.6568498943292980  0.5568369424140514  0.2869440959227489   T   T   T
  0.2906900050000019  0.4458000059999989  0.1894100009999988   F   F   F
  0.2939969435625756  0.6462275376754789  0.3862637101389339   T   T   T
  0.7859699730000003  0.4502800109999967  0.1872600020000021   F   F   F
  0.7796978461364290  0.6440310115470353  0.3865130758220872   T   T   T
 
