# Supplementary material for: Potential-dependent transition of reaction mechanisms for oxygen evolution on layered double hydroxides
Source: Nat Commun. 2023 Jul 15;14:4228. doi: 10.1038/s41467-023-40011-8 (PMC10349880; doi:10.1038/s41467-023-40011-8)
Supplement: Supplementary file 4 — Supplementary Data 1 [file 41467_2023_40011_MOESM4_ESM.zip › NiMOOH-CONTCAR/Ni(Fe)OOH/CONTCARFe5]

 CONTCARFe5                             
   1.00000000000000     
    11.3121004104999994    0.0000000000000000    0.0000000000000000
     0.0837969829000000    4.8797803999999996    0.0000000000000000
     0.0000000000000000    0.0000000000000000   25.0000000000000000
   H    O    Ni   Fe
    11    36    12     4
Selective dynamics
Direct
  0.7846099730000020  0.7984700200000034  0.0961000029999965   
  0.7844869783121098  0.1243904289667483  0.2853289595123059   
  0.8997281190349184  0.8658271498369743  0.4559674662022601   
  0.6432964131982644  0.8716231173469211  0.4493479512731824   
  0.1812329317281112  0.9607699951097217  0.4438948067119739   
  0.9979572872738984  0.3582672246319376  0.4758958634110328   
  0.8116034699428880  0.2238688943587093  0.4311365089834993   
  0.1572500019999978  0.0003099999999989  0.1828700009999977   
  0.1746678658733742  0.2223133907641639  0.3763596983691713   
  0.4203768690135874  0.4408007064554695  0.4971417946505241   
  0.1289235003145848  0.4664068800178995  0.4727352518146546   
  0.0372099989999981  0.1919199969999994  0.0533000009999967   
  0.0355743611601866  0.3309372589277402  0.2619662326207006   
  0.0340300020000015  0.5564799899999997  0.1176199989999986   
  0.0318017507918569  0.7700112867902078  0.3087319462190266   
  0.1602900030000001  0.1949499990000021  0.1681299950000010   
  0.1689081018389729  0.4207918331945351  0.3649224479890449   
  0.1592900010000022  0.6727799769999976  0.2065799980000023   
  0.1728666209022123  0.9183750870341996  0.4058461589141800   
  0.2892200049999971  0.2011000070000009  0.0534400009999985   
  0.2867959056206004  0.3334696321799768  0.2614400057200399   
  0.2845000029999980  0.5622100229999987  0.1191200020000025   
  0.2854627957206191  0.7774136349830698  0.3117546604734898   
  0.4157400129999971  0.2223300039999998  0.1693699960000004   
  0.4120820960316891  0.4289052150997961  0.3550516014755658   
  0.4075500069999975  0.6730599999999995  0.2131100000000004   
  0.5360999700000022  0.1927399930000036  0.0553900000000027   
  0.5356098466595824  0.3352711820676362  0.2617837031547339   
  0.5350499749999997  0.5675699709999975  0.1182100030000015   
  0.5326960310875677  0.7824532649981180  0.3035959690040286   
  0.6633200050000028  0.2294899970000017  0.1670300070000010   
  0.6475062907340856  0.4264152057856094  0.3551330315682435   
  0.6615200040000033  0.6713399890000034  0.2155199939999974   
  0.6516565339487812  0.8605635102102553  0.4103901170105004   
  0.7854800220000016  0.1437900069999998  0.0642400010000017   
  0.7843220781335489  0.3111699889444921  0.2685433666246340   
  0.7849599720000029  0.6035100220000018  0.1096500009999986   
  0.7823828385260398  0.7738038299113725  0.3129648081203769   
  0.9081299899999991  0.2214500010000009  0.1675000039999972   
  0.9088896070202352  0.4240545052040972  0.3574627798237771   
  0.9120200280000006  0.6642699840000006  0.2151799949999997   
  0.8945621428017674  0.9063470187277289  0.4176961860052444   
  0.7853222293420004  0.4093676398345849  0.4442563133143267   
  0.0449707819600249  0.5188052808859709  0.4676140619495044   
  0.2849824767201170  0.4653490009417069  0.4528679614233084   
  0.4108622285216015  0.8612539721371846  0.4087202812928155   
  0.3489868532543952  0.5591360406863188  0.4973627096509361   
  0.0336400010000020  0.4388099909999994  0.1890899989999966   
  0.0332811402421385  0.6734424124725251  0.3892267758350272   
  0.1606499999999969  0.3523600099999982  0.0881799980000011   
  0.1590919735697867  0.5544147025682165  0.2864403876770893   
  0.5377699730000032  0.4505999980000013  0.1894000019999993   
  0.5314520211930187  0.6585548148671947  0.3800726323095276   
  0.9133899810000017  0.3461900060000005  0.0888599979999967   
  0.9127075095517654  0.5483760747136941  0.2882163366417672   
  0.4111700059999990  0.3533599969999983  0.0899299980000023   
  0.4100051971510155  0.5568280829762955  0.2850660785607246   
  0.6585800049999975  0.3523299989999984  0.0891799999999989   
  0.6554650080401245  0.5516513299126515  0.2867844942632019   
  0.2906900050000019  0.4458000059999989  0.1894100009999988   
  0.2957130975660576  0.6591622818582081  0.3857564549186279   
  0.7859699730000003  0.4502800109999967  0.1872600020000021   
  0.7855402574715811  0.6276535990273331  0.3861336724940543   
 
