# Supplementary material for: Potential-dependent transition of reaction mechanisms for oxygen evolution on layered double hydroxides
Source: Nat Commun. 2023 Jul 15;14:4228. doi: 10.1038/s41467-023-40011-8 (PMC10349880; doi:10.1038/s41467-023-40011-8)
Supplement: Supplementary file 4 — Supplementary Data 1 [file 41467_2023_40011_MOESM4_ESM.zip › NiMOOH-CONTCAR/Ni(Fe)OOH/CONTCARFe4]

 CONTCARFe4                             
   1.00000000000000     
    11.3121004104999994    0.0000000000000000    0.0000000000000000
     0.0837969829000000    4.8797803999999996    0.0000000000000000
     0.0000000000000000    0.0000000000000000   25.0000000000000000
   H    O    Ni   Fe
    11    37    12     4
Selective dynamics
Direct
  0.7846099839999994  0.7984699989999982  0.0961000060000003  
  0.7848433726558710  0.1210174035552143  0.2840240242424201  
  0.8851142884549716  0.9647693942301103  0.4411338643365994  
  0.6500872307254255  0.9325963290220329  0.4388162120925898  
  0.1852477431258563  0.9531078919729694  0.4489039105826365  
  0.9275800452048344  0.4575181398129686  0.4660553376428709  
  0.5070663575788856  0.3467918055766646  0.4481492466528323  
  0.7078327107201332  0.4653079880295437  0.4587344476621311  
  0.1572500010000013  0.0003099999999989  0.1828700069999982  
  0.1759809364364742  0.2265575989538888  0.3792202329258814  
  0.0436717064892420  0.5295252155454691  0.4979066761437423  
  0.0372099980000016  0.1919199949999992  0.0532999989999965  
  0.0365961916789956  0.3275572205873161  0.2617090675668408  
  0.0340300000000013  0.5564799830000027  0.1176200009999988  
  0.0352099387201648  0.7654312924035978  0.3091749927602407  
  0.1602899980000032  0.1949499899999978  0.1681299970000012  
  0.1732348601001590  0.4187358062590079  0.3657147162390686  
  0.1592899970000019  0.6727799860000019  0.2065799900000016  
  0.1763065152687204  0.9047793015647088  0.4110780893370602  
  0.2892200220000021  0.2010999999999967  0.0534399989999983  
  0.2901037933541133  0.3325682547587832  0.2613699818777775  
  0.2845000140000025  0.5622100069999973  0.1191200069999994  
  0.2847050981394403  0.7780286076816907  0.3091165720889393  
  0.4157400069999966  0.2223300050000034  0.1693700029999974  
  0.4173218277357691  0.4368931131827907  0.3572467865434135  
  0.4075500029999972  0.6730599939999991  0.2131100080000010  
  0.5360999800000030  0.1927399870000031  0.0553900000000027  
  0.5373608456309000  0.3381959774448049  0.2626995991265417  
  0.5350499640000024  0.5675699760000015  0.1182100010000013  
  0.5354195746098398  0.7821952239036918  0.3088415160377522  
  0.6633199799999971  0.2294899930000014  0.1670300099999977  
  0.6606815760119460  0.4407747958277923  0.3569526994810772  
  0.6615199900000022  0.6713399799999991  0.2155199999999979  
  0.6553324594760568  0.9050510829965503  0.3999563802533999  
  0.7854799429999986  0.1437899980000026  0.0642400030000019  
  0.7852164888653874  0.3112839703483985  0.2680405359243210  
  0.7849599919999974  0.6035100180000015  0.1096500020000022  
  0.7858938748127002  0.7802603727982600  0.3080524381418996  
  0.9081299710000010  0.2214499900000035  0.1674999999999969  
  0.9049818397397260  0.4323333508394640  0.3574278569197773  
  0.9120200469999986  0.6642699650000026  0.2151799960000034  
  0.8981263099842849  0.9182045586673624  0.4035861235135911  
  0.7911532350784469  0.5099684478139466  0.4500592806390671  
  0.5522442116623623  0.5158319378439700  0.4490399733433321  
  0.0162085946685053  0.4604669393117646  0.4636089180249385  
  0.3054456992114325  0.4397366402535781  0.4563726649572359  
  0.4127262434437213  0.8808440638656236  0.4041706903939613  
  0.2689087041238523  0.5424013295350889  0.4995684083773639  
  0.0336399990000018  0.4388099900000029  0.1890900040000005  
  0.0352336401274940  0.6617174972127557  0.3903606194391429  
  0.1606499959999965  0.3523599930000003  0.0881799980000011  
  0.1602488065660808  0.5494116984610429  0.2861785985794612  
  0.5377699479999976  0.4505999770000031  0.1894000050000031  
  0.5381799076766143  0.6612986117209516  0.3816052413498667  
  0.9133900049999966  0.3461899990000035  0.0888599970000001  
  0.9141301767802616  0.5487376332586464  0.2879962231054733  
  0.4111700249999970  0.3533599789999968  0.0899300000000025  
  0.4117846459538654  0.5586379171812510  0.2856705751690782  
  0.6585800080000013  0.3523299940000015  0.0891800019999991  
  0.6594132160553130  0.5551903558463920  0.2871688767631397  
  0.2906900030000017  0.4457999749999999  0.1894100000000023  
  0.2974628021088890  0.6727543827261115  0.3840581981574331  
  0.7859699680000034  0.4502800030000031  0.1872599980000018  
  0.7879533439358326  0.6597137048075226  0.3828688875440065  
 
