# Supplementary material for: Potential-dependent transition of reaction mechanisms for oxygen evolution on layered double hydroxides
Source: Nat Commun. 2023 Jul 15;14:4228. doi: 10.1038/s41467-023-40011-8 (PMC10349880; doi:10.1038/s41467-023-40011-8)
Supplement: Supplementary file 4 — Supplementary Data 1 [file 41467_2023_40011_MOESM4_ESM.zip › NiMOOH-CONTCAR/Ni(Fe)OOH/CONTCARFe3]

 CONTCARFe3                              
   1.00000000000000     
    11.3121004104999994    0.0000000000000000    0.0000000000000000
     0.0837969829000000    4.8797803999999996    0.0000000000000000
     0.0000000000000000    0.0000000000000000   25.0000000000000000
   H    O    Ni   Fe
    12    37    12     4
Selective dynamics
Direct
  0.7846099839999994  0.7984699989999982  0.0961000060000003   
  0.7855013845142551  0.1232247081885234  0.2855065383892708   
  0.9013893897515501  0.9710595275937592  0.4418633921275799   
  0.6312518905519511  0.9798827724886223  0.4355720166381190   
  0.1618665150232488  0.9014516304879976  0.4429075658537940   
  0.9626925225953471  0.4876871328183370  0.4706550961979445   
  0.4712184629008789  0.4455015342780371  0.4585266714884284   
  0.6882928375047612  0.4855200492559746  0.4583546923116728   
  0.1572500010000013  0.0003099999999989  0.1828700069999982   
  0.1722070482794038  0.1817559633154318  0.3735421243867805   
  0.1399433841473154  0.4927798292711074  0.4778710471075769   
  0.4097667312180491  0.9113427548897874  0.4405597347119112   
  0.0372099980000016  0.1919199949999992  0.0532999989999965   
  0.0359721071039374  0.3229605522821615  0.2608210635329016   
  0.0340300000000013  0.5564799830000027  0.1176200009999988   
  0.0356943555302962  0.7552243985792586  0.3121418758625651   
  0.1602899980000032  0.1949499899999978  0.1681299970000012   
  0.1718412665627866  0.3764978549462725  0.3606720334161793   
  0.1592899970000019  0.6727799860000019  0.2065799900000016   
  0.1625965169548067  0.8656696703214948  0.4042648439538539   
  0.2892200220000021  0.2010999999999967  0.0534399989999983   
  0.2903613387622741  0.3233383906333245  0.2604285734750249   
  0.2845000140000025  0.5622100069999973  0.1191200069999994   
  0.2842028240241703  0.7560039648973245  0.3112762605227672   
  0.4157400069999966  0.2223300050000034  0.1693700029999974   
  0.4198149246075928  0.4240276350942764  0.3562546749804198   
  0.4075500029999972  0.6730599939999991  0.2131100080000010   
  0.5360999800000030  0.1927399870000031  0.0553900000000027   
  0.5391861768993920  0.3358704097726104  0.2621045098756767   
  0.5350499640000024  0.5675699760000015  0.1182100010000013   
  0.5328621375561937  0.7791266931488607  0.3081705108054749   
  0.6633199799999971  0.2294899930000014  0.1670300099999977   
  0.6563197091023625  0.4483977846982867  0.3580899898516492   
  0.6615199900000022  0.6713399799999991  0.2155199999999979   
  0.6420863502393317  0.9277690296798085  0.3979890789811833   
  0.7854799429999986  0.1437899980000026  0.0642400030000019   
  0.7855475668014407  0.3117208671036238  0.2688843343886091   
  0.7849599919999974  0.6035100180000015  0.1096500020000022   
  0.7869934592748606  0.7770513964806867  0.3103732827271273   
  0.9081299710000010  0.2214499900000035  0.1674999999999969   
  0.9152827318331234  0.4156817548370313  0.3562735630000375   
  0.9120200469999986  0.6642699650000026  0.2151799960000034   
  0.9028704504215952  0.9048695896083103  0.4049309867093811   
  0.7755930297302953  0.5131413065253909  0.4517855728976983   
  0.5452376187937276  0.5393272172753569  0.4499506894638401   
  0.0361409725789770  0.4534700089709816  0.4509204353742078   
  0.3025514577271835  0.4403778187462351  0.4501742369385795   
  0.4039046930676022  0.8863408479092456  0.4016103753165936   
  0.2297831542585342  0.5347348024905756  0.4923394022762366   
  0.0336399990000018  0.4388099900000029  0.1890900040000005   
  0.0338754569465962  0.6300486260619920  0.3843727939561958   
  0.1606499959999965  0.3523599930000003  0.0881799980000011   
  0.1613099183053706  0.5373919325640415  0.2856927400611440   
  0.5377699479999976  0.4505999770000031  0.1894000050000031   
  0.5326963770975865  0.6679934930096607  0.3812409352435608   
  0.9133900049999966  0.3461899990000035  0.0888599970000001   
  0.9143062615559074  0.5428414984638721  0.2880395050410343   
  0.4111700249999970  0.3533599789999968  0.0899300000000025   
  0.4113152636927424  0.5491217788416094  0.2860344325167148   
  0.6585800080000013  0.3523299940000015  0.0891800019999991   
  0.6585762976610141  0.5558347936133927  0.2874896532274320   
  0.2906900030000017  0.4457999749999999  0.1894100000000023   
  0.2890923969756969  0.6162393020063774  0.3850022958050445   
  0.7859699680000034  0.4502800030000031  0.1872599980000018   
  0.7845788353246235  0.6637238736383679  0.3866493164235791   
 
