# Supplementary material for: Potential-dependent transition of reaction mechanisms for oxygen evolution on layered double hydroxides
Source: Nat Commun. 2023 Jul 15;14:4228. doi: 10.1038/s41467-023-40011-8 (PMC10349880; doi:10.1038/s41467-023-40011-8)
Supplement: Supplementary file 4 — Supplementary Data 1 [file 41467_2023_40011_MOESM4_ESM.zip › NiMOOH-CONTCAR/Ni(Fe)OOH/CONTCARFe2]

 CONTCARFe2                               
   1.00000000000000     
    11.3121004104999994    0.0000000000000000    0.0000000000000000
     0.0837969829000000    4.8797803999999996    0.0000000000000000
     0.0000000000000000    0.0000000000000000   25.0000000000000000
   H    O    Ni   Fe
    10    36    12     4
Selective dynamics
Direct
  0.7846099839999994  0.7984699989999982  0.0961000060000003   
  0.7864649109411559  0.1174084220086371  0.2841554752203095   
  0.9247610663020325  0.8788662825359310  0.4445236975538762   
  0.6281371368076165  0.9551913319388348  0.4365564440466372   
  0.1542133554423586  0.8758383860315888  0.4453536049816833   
  0.9526071352920056  0.4047983972396452  0.4584817364857017   
  0.4665099896405493  0.4224435960935864  0.4565919457489827   
  0.6860938563695029  0.4493028199632434  0.4562345155021745   
  0.1572500010000013  0.0003099999999989  0.1828700069999982   
  0.1530707022441078  0.1893224563524925  0.3771901457515909   
  0.0372099980000016  0.1919199949999992  0.0532999989999965   
  0.0363139844652451  0.3193137102713521  0.2604126879972171   
  0.0340300000000013  0.5564799830000027  0.1176200009999988   
  0.0357685967035337  0.7499234599940436  0.3128426922009453   
  0.1602899980000032  0.1949499899999978  0.1681299970000012   
  0.1592736469638822  0.3791596563007928  0.3622544473802876   
  0.1592899970000019  0.6727799860000019  0.2065799900000016   
  0.1598839095772959  0.8502360900214612  0.4064120682021652   
  0.2892200220000021  0.2010999999999967  0.0534399989999983   
  0.2896031863544621  0.3173906048660129  0.2600673738140458   
  0.2845000140000025  0.5622100069999973  0.1191200069999994   
  0.2818495159893573  0.7427715691951278  0.3117113270602303   
  0.4157400069999966  0.2223300050000034  0.1693700029999974   
  0.4167995894915109  0.4061427362610104  0.3551023512011469   
  0.4075500029999972  0.6730599939999991  0.2131100080000010   
  0.5360999800000030  0.1927399870000031  0.0553900000000027   
  0.5389271789569392  0.3312652658958370  0.2614111784178732   
  0.5350499640000024  0.5675699760000015  0.1182100010000013   
  0.5319676874882404  0.7668168406046760  0.3083642173223424   
  0.6633199799999971  0.2294899930000014  0.1670300099999977   
  0.6558999593705792  0.4232367437276636  0.3561952715481880   
  0.6615199900000022  0.6713399799999991  0.2155199999999979   
  0.6427307407497480  0.9002642774152321  0.3993363701221497   
  0.7854799429999986  0.1437899980000026  0.0642400030000019   
  0.7871937728556162  0.3063767151120871  0.2682767825923378   
  0.7849599919999974  0.6035100180000015  0.1096500020000022   
  0.7873247069506277  0.7651980334910746  0.3118532819810227   
  0.9081299710000010  0.2214499900000035  0.1674999999999969   
  0.9205354482451185  0.4014756449917556  0.3565092505862140   
  0.9120200469999986  0.6642699650000026  0.2151799960000034   
  0.9186439879364556  0.8574689750749869  0.4054836585034636   
  0.7736118290181579  0.4761901050248412  0.4487082250192174   
  0.5444816105221193  0.5018694765062577  0.4481214283153960   
  0.0347236443940062  0.4515741159998896  0.4505695028253527   
  0.3050542341104006  0.4351100922423825  0.4457743083692023   
  0.4042977252717534  0.8579972327415248  0.3992538167381596   
  0.0336399990000018  0.4388099900000029  0.1890900040000005   
  0.0359771108659714  0.6117435527577726  0.3849778858158075   
  0.1606499959999965  0.3523599930000003  0.0881799980000011   
  0.1612724195946171  0.5322239246067042  0.2853921892254050   
  0.5377699479999976  0.4505999770000031  0.1894000050000031   
  0.5313369497183515  0.6447833800377296  0.3810544298161176   
  0.9133900049999966  0.3461899990000035  0.0888599970000001   
  0.9158488952638919  0.5360064039035919  0.2881066370076724   
  0.4111700249999970  0.3533599789999968  0.0899300000000025   
  0.4099741859782924  0.5423623552866985  0.2858299605388623   
  0.6585800080000013  0.3523299940000015  0.0891800019999991   
  0.6578294957379285  0.5472410190632289  0.2869776216354794   
  0.2906900030000017  0.4457999749999999  0.1894100000000023   
  0.2953776244258179  0.6107532761638979  0.3890615813373159   
  0.7859699680000034  0.4502800030000031  0.1872599980000018   
  0.7810715196296769  0.6395347891376062  0.3854337966839125   
 
