# Supplementary material for: Potential-dependent transition of reaction mechanisms for oxygen evolution on layered double hydroxides
Source: Nat Commun. 2023 Jul 15;14:4228. doi: 10.1038/s41467-023-40011-8 (PMC10349880; doi:10.1038/s41467-023-40011-8)
Supplement: Supplementary file 4 — Supplementary Data 1 [file 41467_2023_40011_MOESM4_ESM.zip › NiMOOH-CONTCAR/Ni(Fe)OOH/CONTCARFe1]

 CONTCARFe1                          
   1.00000000000000     
    11.3121004104999994    0.0000000000000000    0.0000000000000000
     0.0837969829000000    4.8797803999999996    0.0000000000000000
     0.0000000000000000    0.0000000000000000   25.0000000000000000
   H    O    Ni   Fe
    11    36    12     4
Selective dynamics
Direct
  0.7846099839999994  0.7984699989999982  0.0961000060000003   
  0.7861275907974630  0.1108105415848115  0.2838687312879173   
  0.9206224569499568  0.8697518378510622  0.4477944633227295   
  0.6464500126646939  0.8712788594308947  0.4419917861157998   
  0.1767464875033795  0.9407343592698822  0.4418682896626365   
  0.0036443241840374  0.3549312356404286  0.4624333949402342   
  0.4953120203885675  0.2851233780500948  0.4434187055368781   
  0.6916108459669132  0.3904092492622624  0.4513007043637245   
  0.1973971131032712  0.4577210944121006  0.4570284589219611   
  0.1572500010000013  0.0003099999999989  0.1828700069999982   
  0.1714724514669399  0.2077874289402999  0.3761480330133509   
  0.0372099980000016  0.1919199949999992  0.0532999989999965   
  0.0381810275426702  0.3213980116664246  0.2607765463648022   
  0.0340300000000013  0.5564799830000027  0.1176200009999988   
  0.0317184802064219  0.7491536137786099  0.3130612985034986   
  0.1602899980000032  0.1949499899999978  0.1681299970000012   
  0.1686638880556970  0.4050738354563990  0.3627330628575436   
  0.1592899970000019  0.6727799860000019  0.2065799900000016   
  0.1765346357347113  0.9092967154026326  0.4030825638246469   
  0.2892200220000021  0.2010999999999967  0.0534399989999983   
  0.2886102017413066  0.3259472309053706  0.2606808943183054   
  0.2845000140000025  0.5622100069999973  0.1191200069999994   
  0.2858277584823838  0.7607978106393034  0.3121995801298496   
  0.4157400069999966  0.2223300050000034  0.1693700029999974   
  0.4125754852216232  0.4084542344336626  0.3554954836788653   
  0.4075500029999972  0.6730599939999991  0.2131100080000010   
  0.5360999800000030  0.1927399870000031  0.0553900000000027   
  0.5360773887469179  0.3270662571698821  0.2608013880804876   
  0.5350499640000024  0.5675699760000015  0.1182100010000013   
  0.5354360020394822  0.7594932589736985  0.3098255505572425   
  0.6633199799999971  0.2294899930000014  0.1670300099999977   
  0.6498903754114451  0.3897156098106080  0.3534127134643796   
  0.6615199900000022  0.6713399799999991  0.2155199999999979   
  0.6550505075413326  0.8464301282128730  0.4031600210136048   
  0.7854799429999986  0.1437899980000026  0.0642400030000019   
  0.7859431981154472  0.2970155747492242  0.2670119865376392   
  0.7849599919999974  0.6035100180000015  0.1096500020000022   
  0.7851750762190051  0.7494631488761172  0.3126420389498534   
  0.9081299710000010  0.2214499900000035  0.1674999999999969   
  0.9113027145087642  0.3845427054891886  0.3556398823432758   
  0.9120200469999986  0.6642699650000026  0.2151799960000034   
  0.9171413727342568  0.8650497056625710  0.4085971994312416   
  0.7800412236041652  0.4216720919924555  0.4468109569009044   
  0.5467353025608901  0.4443066724830231  0.4459782416974036   
  0.0568264727328440  0.5072762969494775  0.4561093197730557   
  0.2860512810028197  0.4924106455471744  0.4514928901203064   
  0.4162650893106061  0.8516728861028966  0.4030295517934448   
  0.0336399990000018  0.4388099900000029  0.1890900040000005   
  0.0395588153941517  0.6303278753389137  0.3866850256206007   
  0.1606499959999965  0.3523599930000003  0.0881799980000011   
  0.1607052966881071  0.5433139244626233  0.2859724764314251   
  0.5377699479999976  0.4505999770000031  0.1894000050000031   
  0.5357755511962381  0.6168035564363663  0.3809116155630079   
  0.9133900049999966  0.3461899990000035  0.0888599970000001   
  0.9138929896945811  0.5294951230409310  0.2883208748608510   
  0.4111700249999970  0.3533599789999968  0.0899300000000025   
  0.4107318146912107  0.5452638276029234  0.2857451619265206   
  0.6585800080000013  0.3523299940000015  0.0891800019999991   
  0.6576801458172241  0.5346224813579923  0.2869758264985336   
  0.2906900030000017  0.4457999749999999  0.1894100000000023   
  0.2973905650979702  0.6477589590578816  0.3870429234739987   
  0.7859699680000034  0.4502800030000031  0.1872599980000018   
  0.7902257052970114  0.6024073470411722  0.3855050992040745   
 
