# Supplementary material for: Potential-dependent transition of reaction mechanisms for oxygen evolution on layered double hydroxides
Source: Nat Commun. 2023 Jul 15;14:4228. doi: 10.1038/s41467-023-40011-8 (PMC10349880; doi:10.1038/s41467-023-40011-8)
Supplement: Supplementary file 4 — Supplementary Data 1 [file 41467_2023_40011_MOESM4_ESM.zip › NiMOOH-CONTCAR/Ni(Fe)OOH/CONTCARFe0]

 CONTCARFe0                          
   1.00000000000000     
    11.3121004104999994    0.0000000000000000    0.0000000000000000
     0.0837969829000000    4.8797803999999996    0.0000000000000000
     0.0000000000000000    0.0000000000000000   25.0000000000000000
   H    O    Ni   Fe
    10    35    12     4
Selective dynamics
Direct
  0.7846099839999994  0.7984699989999982  0.0961000060000003   
  0.7859300320000031  0.1209399930000004  0.2846500019999993   
  0.9082566654511268  0.9286420288062018  0.4437133154049206   
  0.6483474615100349  0.9030951103414466  0.4417506512383511   
  0.1773955746931293  0.9427377563963404  0.4472406832566875   
  0.9599036434665820  0.4593925555782334  0.4643359193622487   
  0.5086864575147061  0.2886843412145055  0.4406755481170350   
  0.6895807005386629  0.4346213833332442  0.4526193746728282   
  0.1572500010000013  0.0003099999999989  0.1828700069999982   
  0.1726942163027800  0.2260097788203410  0.3829617759987443   
  0.0372099980000016  0.1919199949999992  0.0532999989999965   
  0.0360600019999993  0.3234100089999998  0.2605000109999978   
  0.0340300000000013  0.5564799830000027  0.1176200009999988   
  0.0349906698415765  0.7554590274848962  0.3128577083036248   
  0.1602899980000032  0.1949499899999978  0.1681299970000012   
  0.1710814082908811  0.4186786566203438  0.3677480260847616   
  0.1592899970000019  0.6727799860000019  0.2065799900000016   
  0.1750384537175833  0.9160095624406850  0.4083388487833162   
  0.2892200220000021  0.2010999999999967  0.0534399989999983   
  0.2891399949999993  0.3255799840000009  0.2608999819999980   
  0.2845000140000025  0.5622100069999973  0.1191200069999994   
  0.2838055229637675  0.7727513408808377  0.3068291670874004   
  0.4157400069999966  0.2223300050000034  0.1693700029999974   
  0.4132643451352820  0.4282339681744887  0.3572829929130776   
  0.4075500029999972  0.6730599939999991  0.2131100080000010   
  0.5360999800000030  0.1927399870000031  0.0553900000000027   
  0.5383900010000033  0.3364699990000020  0.2617999839999996   
  0.5350499640000024  0.5675699760000015  0.1182100010000013   
  0.5337537974221078  0.7780585414317827  0.3099374347502533   
  0.6633199799999971  0.2294899930000014  0.1670300099999977   
  0.6528571835205170  0.4215140232751793  0.3550130677148147   
  0.6615199900000022  0.6713399799999991  0.2155199999999979   
  0.6528439544838491  0.8796437528215151  0.4027561952172078   
  0.7854799429999986  0.1437899980000026  0.0642400030000019   
  0.7859999389999999  0.3091299989999996  0.2685100169999970   
  0.7849599919999974  0.6035100180000015  0.1096500020000022   
  0.7859309953058542  0.7703129523487320  0.3114091283174645   
  0.9081299710000010  0.2214499900000035  0.1674999999999969   
  0.9090153572894977  0.4088227137106415  0.3563998796188201   
  0.9120200469999986  0.6642699650000026  0.2151799960000034   
  0.9089609646109693  0.8910148361942518  0.4051752140886435   
  0.7782375746173926  0.4638730461048226  0.4469212475115114   
  0.5448117207254271  0.4670390681268799  0.4472233413399138   
  0.0402391035437333  0.5192299752202487  0.4561341188921659   
  0.4139172212861197  0.8684470989366133  0.4065431031004039   
  0.0336399990000018  0.4388099900000029  0.1890900040000005   
  0.0370163568451360  0.6484752732933217  0.3878009039406223   
  0.1606499959999965  0.3523599930000003  0.0881799980000011   
  0.1604200040000023  0.5399499919999968  0.2861700059999990   
  0.5377699479999976  0.4505999770000031  0.1894000050000031   
  0.5344987139935284  0.6424475204361215  0.3820201877167051   
  0.9133900049999966  0.3461899990000035  0.0888599970000001   
  0.9151400339999967  0.5403900120000031  0.2876499939999988   
  0.4111700249999970  0.3533599789999968  0.0899300000000025   
  0.4116900069999971  0.5538799799999978  0.2861999889999964   
  0.6585800080000013  0.3523299940000015  0.0891800019999991   
  0.6566299839999985  0.5540699909999987  0.2868899919999990   
  0.2906900030000017  0.4457999749999999  0.1894100000000023   
  0.2955255506669801  0.6783742639930708  0.3829677462764778   
  0.7859699680000034  0.4502800030000031  0.1872599980000018   
  0.7877701857989337  0.6314542153607974  0.3839515291224131   
 
