# Supplementary material for: Potential-dependent transition of reaction mechanisms for oxygen evolution on layered double hydroxides
Source: Nat Commun. 2023 Jul 15;14:4228. doi: 10.1038/s41467-023-40011-8 (PMC10349880; doi:10.1038/s41467-023-40011-8)
Supplement: Supplementary file 4 — Supplementary Data 1 [file 41467_2023_40011_MOESM4_ESM.zip › NiMOOH-CONTCAR/Ni(Co)OOH/CONTCARCoLb]

 CONTCARCoLb                                 
   1.00000000000000     
    11.2933998108000004    0.0000000000000000    0.0000000000000000
    -0.0370187111000000    4.9210605638000002    0.0000000000000000
     0.0000000000000000    0.0000000000000000   25.0000000000000000
   H    O    Ni   Co
    10    36    12     4
Selective dynamics
Direct
  0.7838900089999967  0.7830299740000015  0.1177700009999967   
  0.7845145973602499  0.1152410618052855  0.2786375520682540  
  0.9107303920709171  0.9543058587807494  0.4367264288480257  
  0.6634474118101821  0.9592015125886064  0.4356973823565156  
  0.1373703565061959  0.9933470802663109  0.4362894743184285  
  0.9547246347851939  0.5057575432496364  0.4592125020914182  
  0.5099098919916116  0.3500820946654670  0.4418381136012783  
  0.6989698012081433  0.5021795536029643  0.4571898986508813  
  0.1559800060000001  0.0092799999999968  0.1860699949999969  
  0.1460056134247196  0.2599094967433686  0.3724102382509002  
  0.0372099980000016  0.1919199949999992  0.0532999989999965  
  0.0369127665463722  0.3219212163857605  0.2606574230127592  
  0.0340300000000013  0.5564799830000027  0.1176200009999988  
  0.0335686743430443  0.7555828435796386  0.3114278388701521  
  0.1602899980000032  0.1949499899999978  0.1681299970000012  
  0.1555026744828467  0.3919620112732005  0.3642495154136114  
  0.1592899970000019  0.6727799860000019  0.2065799900000016  
  0.1487376885404501  0.8791224531089270  0.4030258173684942  
  0.2892200220000021  0.2010999999999967  0.0534399989999983  
  0.2881250887889237  0.3263038789622001  0.2608578591458581  
  0.2845000140000025  0.5622100069999973  0.1191200069999994  
  0.2830138545750032  0.7607729279796587  0.3128946355016851  
  0.4157400069999966  0.2223300050000034  0.1693700029999974  
  0.4086869894486185  0.4153800631253475  0.3567323646501137  
  0.4075500029999972  0.6730599939999991  0.2131100080000010  
  0.5360999800000030  0.1927399870000031  0.0553900000000027  
  0.5367266850282135  0.3322365045738849  0.2625923705585009  
  0.5350499640000024  0.5675699760000015  0.1182100010000013  
  0.5332488884095739  0.7636743663213110  0.3111275398459910  
  0.6633199799999971  0.2294899930000014  0.1670300099999977  
  0.6665174949735899  0.4088491139607129  0.3548466443527332  
  0.6615199900000022  0.6713399799999991  0.2155199999999979  
  0.6475697474489408  0.8984189901982518  0.4020459749514131  
  0.7854799429999986  0.1437899980000026  0.0642400030000019  
  0.7876471804925771  0.3056277043259428  0.2674274596395563  
  0.7849599919999974  0.6035100180000015  0.1096500020000022  
  0.7862021292337147  0.7668856136727769  0.3108249429340191  
  0.9081299710000010  0.2214499900000035  0.1674999999999969  
  0.9183857546719452  0.4072556028509595  0.3564726596552532  
  0.9120200469999986  0.6642699650000026  0.2151799960000034  
  0.9113189125892660  0.8709623013242620  0.4025502442956395  
  0.7765772768341250  0.4794548744452953  0.4485822054495472  
  0.5538184163339039  0.4665962932466385  0.4492163619099827  
  0.0307567408119169  0.4810998729383158  0.4508227362969492  
  0.3164549124570186  0.5749931964940060  0.4529109157445674  
  0.3911740607968923  0.8635477751330143  0.4191094078061113  
  0.0336399990000018  0.4388099900000029  0.1890900040000005  
  0.0305898148178869  0.6270020922861619  0.3839941954012005  
  0.1606499959999965  0.3523599930000003  0.0881799980000011  
  0.1601706847132078  0.5418109530369222  0.2852072635221106  
  0.5377699479999976  0.4505999770000031  0.1894000050000031  
  0.5320168401535668  0.6389959296526015  0.3845939879858804  
  0.9133900049999966  0.3461899990000035  0.0888599970000001  
  0.9145703966692338  0.5374399947369284  0.2875420211213751  
  0.4111700249999970  0.3533599789999968  0.0899300000000025  
  0.4104239504279334  0.5468481291675076  0.2862528986387360  
  0.6585800080000013  0.3523299940000015  0.0891800019999991  
  0.6585455689980719  0.5453086984051154  0.2872486565583188  
  0.2906900030000017  0.4457999749999999  0.1894100000000023  
  0.2886054727409686  0.6438787731847455  0.3851935738256103  
  0.7859699680000034  0.4502800030000031  0.1872599980000018  
  0.7780241488494539  0.6371195330408526  0.3845896864347509  
 
