# Supplementary material for: Potential-dependent transition of reaction mechanisms for oxygen evolution on layered double hydroxides
Source: Nat Commun. 2023 Jul 15;14:4228. doi: 10.1038/s41467-023-40011-8 (PMC10349880; doi:10.1038/s41467-023-40011-8)
Supplement: Supplementary file 4 — Supplementary Data 1 [file 41467_2023_40011_MOESM4_ESM.zip › NiMOOH-CONTCAR/Ni(Co)OOH/CONTCARCoLa]

 CONTCARCoLa                   
   1.00000000000000     
    11.2933998108000004    0.0000000000000000    0.0000000000000000
    -0.0370187111000000    4.9210605638000002    0.0000000000000000
     0.0000000000000000    0.0000000000000000   25.0000000000000000
   H    O    Ni   Co
    11    36    12     4
Selective dynamics
Direct
  0.7838900089999967  0.7830299740000015  0.1177700009999967  
  0.7845145973602499  0.1152410618052855  0.2786375520682540  
  0.9107303920709171  0.9543058587807494  0.4367264288480257  
  0.6634474118101821  0.9592015125886064  0.4356973823565156  
  0.1373703565061959  0.9933470802663109  0.4362894743184285  
  0.9547246347851939  0.5057575432496364  0.4592125020914182  
  0.5099098919916116  0.3500820946654670  0.4418381136012783  
  0.6989698012081433  0.5021795536029643  0.4571898986508813  
  0.1559800060000001  0.0092799999999968  0.1860699949999969  
  0.1460056134247196  0.2599094967433686  0.3724102382509002  
  0.4062961089930468  0.6719058024805804  0.4689819701704394  
  0.0335600000000014  0.2072300020000029  0.0552899990000029  
  0.0352515258432149  0.3222724887998254  0.2662872757352517  
  0.0354099979999987  0.5564799899999997  0.1227699969999989  
  0.0336322609375728  0.7776550866326986  0.3075851912187346  
  0.1581999960000005  0.1951699999999974  0.1702000049999981  
  0.1571667243720611  0.4601329907287450  0.3615666582774892  
  0.1585499939999977  0.6531699900000021  0.2163800000000009  
  0.1447706879309223  0.9580038615685353  0.3977023859822708  
  0.2859500049999966  0.2165900019999967  0.0551499990000011  
  0.2870127431243290  0.3366450177510814  0.2663283371232339  
  0.2833200099999971  0.5634499789999978  0.1234899979999966  
  0.2835133429735777  0.7852385318500765  0.3061742449563809  
  0.4122599960000031  0.2217800020000027  0.1715199949999970  
  0.4146571238816392  0.4700431726632814  0.3590593359576317  
  0.4106200040000019  0.6660299899999984  0.2158200000000008  
  0.5329499839999983  0.2050500069999970  0.0574599990000024  
  0.5346417848829859  0.3388455419603602  0.2653130975627676  
  0.5357999800000002  0.5657799840000024  0.1216700000000017  
  0.5404164862757384  0.7881584038418481  0.3072458313168127  
  0.6601099969999993  0.2229100019999990  0.1695899959999991  
  0.6581175319427146  0.4510962652067647  0.3580633822664794  
  0.6655099990000011  0.6614900229999989  0.2162700000000015  
  0.6651378807555801  0.9158899419907698  0.3973336357262127  
  0.7826600069999969  0.1624699979999988  0.0670100000000033  
  0.7851686789786854  0.3112055514629546  0.2665051078729164  
  0.7851099969999993  0.5832399729999977  0.1220100000000031  
  0.7885566016195895  0.7779363168452917  0.3079326459696077  
  0.9063100219999995  0.2160399999999996  0.1689600050000024  
  0.9134439024371233  0.4505589121812008  0.3596640103845843  
  0.9140800240000004  0.6503499749999975  0.2165299950000019  
  0.9088089236963199  0.9153710810436806  0.3980534370219644  
  0.7840431284157532  0.5215624029354586  0.4465546846611161  
  0.5380226957011303  0.5369909841970468  0.4481981076894286  
  0.0360089144453752  0.5641119668869692  0.4500223507399923  
  0.4330423481287156  0.9508106443304243  0.3966580681441272  
  0.3281193371422262  0.7629040773637499  0.4618068559163717  
  0.0323400010000015  0.4267500039999987  0.1926600039999968  
  0.0303969787923251  0.6869773157520243  0.3820113262763201  
  0.1600899990000002  0.3600299949999979  0.0912899969999970  
  0.1611247809221936  0.5529576855202478  0.2869299851455196  
  0.5359500049999966  0.4445300100000011  0.1919600069999987  
  0.5380292733306433  0.6859995891420141  0.3801579315935015  
  0.9131799940000036  0.3499599989999993  0.0935299989999976  
  0.9144626187895142  0.5479364401036833  0.2880572098070289  
  0.4088000059999999  0.3610799909999969  0.0927800010000013  
  0.4103616455829524  0.5650291611253380  0.2871706386405180  
  0.6559399960000007  0.3517099920000035  0.0940100030000011  
  0.6581508108858003  0.5553835550387234  0.2873298502965724  
  0.2897000009999999  0.4310800140000026  0.1922000049999966  
  0.2941349656033125  0.7330375285148705  0.3870388436357857  
  0.7849400039999992  0.4333600100000012  0.1926099960000016  
  0.7841739048503484  0.6697408849319828  0.3820239322345245  
 
