# Supplementary material for: Potential-dependent transition of reaction mechanisms for oxygen evolution on layered double hydroxides
Source: Nat Commun. 2023 Jul 15;14:4228. doi: 10.1038/s41467-023-40011-8 (PMC10349880; doi:10.1038/s41467-023-40011-8)
Supplement: Supplementary file 4 — Supplementary Data 1 [file 41467_2023_40011_MOESM4_ESM.zip › NiMOOH-CONTCAR/Ni(Co)OOH/CONTCARCoIa]

 CONTCARCoIa                                   
   1.00000000000000     
    11.2933998108000004    0.0000000000000000    0.0000000000000000
    -0.0370187111000000    4.9210605638000002    0.0000000000000000
     0.0000000000000000    0.0000000000000000   25.0000000000000000
   H    O    Ni   Co
    11    36    12     4
Selective dynamics
Direct
  0.7816197625394352  0.7922315169965657  0.0995426644976618   
  0.7838141019291882  0.1203265148826986  0.2862806238896738   
  0.8982488941319886  0.9514357581205672  0.4370043304341138   
  0.6578535583885881  0.9038566166892039  0.4434183870580384   
  0.1541233182764827  0.9249607071869832  0.4387458893344061   
  0.0960965317424609  0.4500833501294537  0.4606514723088893   
  0.8619663676073088  0.4922634930592764  0.4569833337691165   
  0.1591700591224807  0.0075311703702710  0.1868982945348066   
  0.1577257655860009  0.2084044157035265  0.3675114770395140   
  0.4349798208585014  0.5482962333773358  0.5150459411224233   
  0.3326843963706523  0.3345947976144146  0.4483569724719842   
  0.0363899990000007  0.1873299929999988  0.0578799990000007   
  0.0326561311689204  0.3173044987720033  0.2638760460895568   
  0.0336799990000003  0.5635399820000018  0.1215199979999966   
  0.0308557208793019  0.7652385455465449  0.3099273402473344   
  0.1598100069999973  0.1953500059999982  0.1705700010000015   
  0.1574608550811476  0.4119433135223645  0.3587163212289184   
  0.1584900020000006  0.6583399769999971  0.2165399940000015   
  0.1559179138587936  0.9003400180433161  0.3997507053444309   
  0.2881299849999976  0.1997800019999971  0.0573199990000006   
  0.2864397300353687  0.3165495244223777  0.2643063081837980   
  0.2814100089999982  0.5619500279999983  0.1231399999999994   
  0.2786616873772161  0.7675998417495506  0.3101461678934214   
  0.4132699970000004  0.2168599959999966  0.1690600069999988   
  0.4147875286834477  0.4475577974248424  0.3583517436270540   
  0.4033200140000019  0.6608700159999970  0.2151000049999965   
  0.5370799900000023  0.2020599989999994  0.0580100009999995   
  0.5349245961206250  0.3295427006466696  0.2640319727282971   
  0.5341299769999992  0.5665100220000028  0.1209700029999965   
  0.5300670252304940  0.7869879720571049  0.3030412422866320   
  0.6609799860000010  0.2250799979999982  0.1681199969999980   
  0.6545178491712065  0.4542687224360407  0.3597010953428779   
  0.6567100290000027  0.6663500069999984  0.2169100050000026   
  0.6542811259993613  0.9103604950422408  0.4040628616118482   
  0.7840099929999980  0.1368400010000030  0.0709299970000004   
  0.7834542833453142  0.3101739229494314  0.2697856562700807   
  0.7822499870000001  0.5966399910000035  0.1124600019999988   
  0.7799857658142670  0.7850357114433280  0.3090416957307909   
  0.9086099860000019  0.2237800059999984  0.1673399960000026   
  0.9024833658607037  0.4418290931398445  0.3596505707454938   
  0.9098799819999996  0.6614099740000015  0.2168399990000012   
  0.8998724507717242  0.9156709765053961  0.3983042839571596   
  0.7762059963436911  0.5346801622184927  0.4497795604805930   
  0.0195732227395737  0.5416187695797134  0.4521485723489604   
  0.4068468931957909  0.9226909439406370  0.4035581504615422   
  0.2888107349922535  0.5106314230406142  0.4509150174120435   
  0.4798296946975213  0.5752615005656025  0.4821724876361486   
  0.0336399998000019  0.4388099903999958  0.1890900019999933   
  0.0370251822121972  0.6644465138875901  0.3875893834353690   
  0.1606499975999967  0.3523599997999938  0.0881799980000011   
  0.1597421829806080  0.5472528243633974  0.2855584509446984   
  0.5377699580000055  0.4505999853999967  0.1894000037999959   
  0.5337733175247976  0.6403393449595072  0.3844636828397512   
  0.9133899953999958  0.3461900017999966  0.0888599973999931   
  0.9133029633756564  0.5424371798449883  0.2878070290860038   
  0.4111700174000035  0.3533599861999974  0.0899299992000024   
  0.4105865734453857  0.5522115691164871  0.2855638326513912   
  0.6585800067999941  0.3523299959999946  0.0891800011999990   
  0.6561955735785148  0.5452360715787066  0.2875932099103053   
  0.2906900038000018  0.4457999873999938  0.1894100003999952   
  0.2936220471543081  0.6341027604948906  0.3856145549204513   
  0.7859699699999965  0.4502800062000034  0.1872599996000019   
  0.7897411963938907  0.6328497313208032  0.3858919787961739   
 
