# Supplementary material for: Potential-dependent transition of reaction mechanisms for oxygen evolution on layered double hydroxides
Source: Nat Commun. 2023 Jul 15;14:4228. doi: 10.1038/s41467-023-40011-8 (PMC10349880; doi:10.1038/s41467-023-40011-8)
Supplement: Supplementary file 4 — Supplementary Data 1 [file 41467_2023_40011_MOESM4_ESM.zip › NiMOOH-CONTCAR/Ni(Co)OOH/CONTCARCo9]

 CONTCARCo9                              
   1.00000000000000     
    11.2933998108000004    0.0000000000000000    0.0000000000000000
    -0.0370187111000000    4.9210605638000002    0.0000000000000000
     0.0000000000000000    0.0000000000000000   25.0000000000000000
   H    O    Ni   Co
    11    35    12     4
Selective dynamics
Direct
  0.7838900089999967  0.7830299740000015  0.1177700009999967  
  0.7834206351227664  0.1171701949040980  0.2787901327644775  
  0.8961395201660167  0.9724230001053940  0.4370425053028555  
  0.6597577495982279  0.9501650989388182  0.4378634996895343  
  0.1708310813654847  0.9574165544831317  0.4395388468143153  
  0.9516910128912457  0.4979283491520903  0.4599194180853701  
  0.5046681853626254  0.3486865166873656  0.4463475055109853  
  0.6976901282459167  0.4909480035030001  0.4554686724432031  
  0.1559800060000001  0.0092799999999968  0.1860699949999969  
  0.1729108668328436  0.2299802364247512  0.3687737976647441  
  0.4203383549677397  0.8795113816557318  0.4471370423912262  
  0.0335600000000014  0.2072300020000029  0.0552899990000029  
  0.0344638701769284  0.3184238822543080  0.2660213367042275  
  0.0354099979999987  0.5564799899999997  0.1227699969999989  
  0.0374903610432256  0.7648258268061952  0.3099471150151842  
  0.1581999960000005  0.1951699999999974  0.1702000049999981  
  0.1696945003748027  0.4286862800521263  0.3590650466255880  
  0.1585499939999977  0.6531699900000021  0.2163800000000009  
  0.1706002467646144  0.9153568616467851  0.4011832079842392  
  0.2859500049999966  0.2165900019999967  0.0551499990000011  
  0.2891786841438844  0.3279581807882650  0.2647442952719388  
  0.2833200099999971  0.5634499789999978  0.1234899979999966  
  0.2846427140215511  0.7766104895440264  0.3040283300396638  
  0.4122599960000031  0.2217800020000027  0.1715199949999970  
  0.4133456306218761  0.4567298289832991  0.3595152310048988  
  0.4106200040000019  0.6660299899999984  0.2158200000000008  
  0.5329499839999983  0.2050500069999970  0.0574599990000024  
  0.5356591419310561  0.3356323333434332  0.2650180625380756  
  0.5357999800000002  0.5657799840000024  0.1216700000000017  
  0.5385567209991322  0.7840132784895815  0.3089258415209173  
  0.6601099969999993  0.2229100019999990  0.1695899959999991  
  0.6564932427480272  0.4513299516043006  0.3580844965315109  
  0.6655099990000011  0.6614900229999989  0.2162700000000015  
  0.6599153461660805  0.9114886444118113  0.3993334502105910  
  0.7826600069999969  0.1624699979999988  0.0670100000000033  
  0.7841256832014949  0.3129417486770549  0.2663893895845888  
  0.7851099969999993  0.5832399729999977  0.1220100000000031  
  0.7880145481200884  0.7792212267708862  0.3080837065963848  
  0.9063100219999995  0.2160399999999996  0.1689600050000024  
  0.9062153110398157  0.4456024385754631  0.3592709802742675  
  0.9140800240000004  0.6503499749999975  0.2165299950000019  
  0.9017195903444986  0.9195048951880977  0.3993986207174274  
  0.7840321784538204  0.5165537675317751  0.4470498366128339  
  0.5444282118627584  0.5251509446051941  0.4499907104399412  
  0.0348869372061458  0.5451461463447487  0.4521374728367391  
  0.4178923933139203  0.9037619003636053  0.4080380289007124  
  0.0323400010000015  0.4267500039999987  0.1926600039999968  
  0.0342569207165582  0.6712717553912171  0.3842277112988981  
  0.1600899990000002  0.3600299949999979  0.0912899969999970  
  0.1624953920950958  0.5419613002976220  0.2864849325346839  
  0.5359500049999966  0.4445300100000011  0.1919600069999987  
  0.5377866877823436  0.6720713931611400  0.3824455630911174  
  0.9131799940000036  0.3499599989999993  0.0935299989999976  
  0.9143436818543194  0.5474366602750891  0.2888744808933836  
  0.4088000059999999  0.3610799909999969  0.0927800010000013  
  0.4112832865981844  0.5574642930453351  0.2863492436028139  
  0.6559399960000007  0.3517099920000035  0.0940100030000011  
  0.6581781788203003  0.5560334799009183  0.2875838958778445  
  0.2897000009999999  0.4310800140000026  0.1922000049999966  
  0.2939686255831475  0.6845216552305686  0.3813965359619189  
  0.7849400039999992  0.4333600100000012  0.1926099960000016  
  0.7847828254661096  0.6716408476847491  0.3826083608844186  
 
