# Supplementary material for: Potential-dependent transition of reaction mechanisms for oxygen evolution on layered double hydroxides
Source: Nat Commun. 2023 Jul 15;14:4228. doi: 10.1038/s41467-023-40011-8 (PMC10349880; doi:10.1038/s41467-023-40011-8)
Supplement: Supplementary file 4 — Supplementary Data 1 [file 41467_2023_40011_MOESM4_ESM.zip › NiMOOH-CONTCAR/Ni(Co)OOH/CONTCARCo8]

 CONTCARCo8                             
   1.00000000000000     
    11.2933998108000004    0.0000000000000000    0.0000000000000000
    -0.0370187111000000    4.9210605638000002    0.0000000000000000
     0.0000000000000000    0.0000000000000000   25.0000000000000000
   H    O    Ni   Co
    10    34    12     4
Selective dynamics
Direct
  0.7838900089999967  0.7830299740000015  0.1177700009999967  
  0.7845619966043671  0.1137395617654491  0.2781689803143408  
  0.9001953620618295  0.9687134320835682  0.4369750880012688  
  0.6651627728645835  0.9533123557442948  0.4368420635296886  
  0.1699949286933204  0.9610232131380627  0.4434165925176785  
  0.9488755342898685  0.4981652031809247  0.4611730159841656  
  0.4856484146862670  0.4252331111760768  0.4565512734833206  
  0.6962749564549426  0.5090317854799977  0.4579770262958505  
  0.1559800060000001  0.0092799999999968  0.1860699949999969  
  0.1625261917135248  0.2128672163857530  0.3713371108869268  
  0.0335600000000014  0.2072300020000029  0.0552899990000029  
  0.0344148380673559  0.3133820819452637  0.2651854573152050  
  0.0354099979999987  0.5564799899999997  0.1227699969999989  
  0.0369633975211485  0.7587978899437715  0.3103614086036046  
  0.1581999960000005  0.1951699999999974  0.1702000049999981  
  0.1610084337816531  0.4086481361972858  0.3585382028322570  
  0.1585499939999977  0.6531699900000021  0.2163800000000009  
  0.1748656742900465  0.9232037405498730  0.4050020577137303  
  0.2859500049999966  0.2165900019999967  0.0551499990000011  
  0.2892906859285844  0.3273092491610043  0.2646968315484486  
  0.2833200099999971  0.5634499789999978  0.1234899979999966  
  0.2813003243925394  0.7746425106988397  0.3056276862081546  
  0.4122599960000031  0.2217800020000027  0.1715199949999970  
  0.4117643452499706  0.4731659444479561  0.3627463080851641  
  0.4106200040000019  0.6660299899999984  0.2158200000000008  
  0.5329499839999983  0.2050500069999970  0.0574599990000024  
  0.5344104145669846  0.3358749652765312  0.2655737539754668  
  0.5357999800000002  0.5657799840000024  0.1216700000000017  
  0.5410474502743980  0.7785464073827555  0.3087206051295439  
  0.6601099969999993  0.2229100019999990  0.1695899959999991  
  0.6663649354497778  0.4362450500150672  0.3565492513294828  
  0.6655099990000011  0.6614900229999989  0.2162700000000015  
  0.6642441339027911  0.9120404319457336  0.3984626968366385  
  0.7826600069999969  0.1624699979999988  0.0670100000000033  
  0.7851507240698865  0.3089353669179076  0.2655897685972164  
  0.7851099969999993  0.5832399729999977  0.1220100000000031  
  0.7897758803149344  0.7744502866585279  0.3078270755512236  
  0.9063100219999995  0.2160399999999996  0.1689600050000024  
  0.9057765083546769  0.4343955504022716  0.3586122744420095  
  0.9140800240000004  0.6503499749999975  0.2165299950000019  
  0.9056634287706089  0.9104004079372032  0.3996401387089819  
  0.7813012195852025  0.5099832000430737  0.4472221645892418  
  0.5309230333435906  0.5943871788619361  0.4529952888460897  
  0.0325521299203402  0.5362852932629707  0.4525406574981332  
  0.0323400010000015  0.4267500039999987  0.1926600039999968  
  0.0331301004311371  0.6624960672300730  0.3848541427287415  
  0.1600899990000002  0.3600299949999979  0.0912899969999970  
  0.1603551145326421  0.5355974551465508  0.2860404770307454  
  0.5359500049999966  0.4445300100000011  0.1919600069999987  
  0.5417148873436233  0.6742526849965600  0.3826587042415568  
  0.9131799940000036  0.3499599989999993  0.0935299989999976  
  0.9140706651035373  0.5418892669876669  0.2887190593262616  
  0.4088000059999999  0.3610799909999969  0.0927800010000013  
  0.4117617730128416  0.5589594659084085  0.2868592802562375  
  0.6559399960000007  0.3517099920000035  0.0940100030000011  
  0.6598737598774065  0.5516685910584016  0.2877103136080024  
  0.2897000009999999  0.4310800140000026  0.1922000049999966  
  0.2816067145669052  0.6678871749472179  0.3801762768655834  
  0.7849400039999992  0.4333600100000012  0.1926099960000016  
  0.7859644473866183  0.6628719552582254  0.3820639534661083  
 
