# Supplementary material for: Potential-dependent transition of reaction mechanisms for oxygen evolution on layered double hydroxides
Source: Nat Commun. 2023 Jul 15;14:4228. doi: 10.1038/s41467-023-40011-8 (PMC10349880; doi:10.1038/s41467-023-40011-8)
Supplement: Supplementary file 4 — Supplementary Data 1 [file 41467_2023_40011_MOESM4_ESM.zip › NiMOOH-CONTCAR/Ni(Co)OOH/CONTCARCo7]

 CONTCARCo7                              
   1.00000000000000     
    11.2933998108000004    0.0000000000000000    0.0000000000000000
    -0.0370187111000000    4.9210605638000002    0.0000000000000000
     0.0000000000000000    0.0000000000000000   25.0000000000000000
   H    O    Ni   Co
    11    36    12     4
Selective dynamics
Direct
  0.7838900089999967  0.7830299740000015  0.1177700009999967 
  0.7831289078192185  0.1153407293979996  0.2785257904982785 
  0.8944358754726096  0.9785001968657667  0.4359832139047768 
  0.6609948814186808  0.9605136373248158  0.4361754622903646 
  0.1673095124565620  0.9573097770772279  0.4400496369010654 
  0.9502960561154268  0.5015533442788609  0.4603969355088608 
  0.4950043433361344  0.3796418026331025  0.4531803639345071 
  0.6982906584454796  0.5059250684348484  0.4579517553874908 
  0.1559800060000001  0.0092799999999968  0.1860699949999969 
  0.1720945309448254  0.2301418449381671  0.3691469065742368 
  0.4604803006499480  0.8131223007789217  0.4701497226399383 
  0.0335600000000014  0.2072300020000029  0.0552899990000029 
  0.0345403999990879  0.3174533012707883  0.2660279070318339 
  0.0354099979999987  0.5564799899999997  0.1227699969999989 
  0.0374287161861844  0.7634631417151425  0.3098419779036945 
  0.1581999960000005  0.1951699999999974  0.1702000049999981 
  0.1693134915688432  0.4283349789190609  0.3591103458300893 
  0.1585499939999977  0.6531699900000021  0.2163800000000009 
  0.1679396831070932  0.9147421640032576  0.4017237909495748 
  0.2859500049999966  0.2165900019999967  0.0551499990000011 
  0.2894439205754011  0.3278077789321969  0.2647563144255116 
  0.2833200099999971  0.5634499789999978  0.1234899979999966 
  0.2845196356522735  0.7772215607940609  0.3036653952733559 
  0.4122599960000031  0.2217800020000027  0.1715199949999970 
  0.4137985666892021  0.4603709579724935  0.3594698916839860 
  0.4106200040000019  0.6660299899999984  0.2158200000000008 
  0.5329499839999983  0.2050500069999970  0.0574599990000024 
  0.5354601780666712  0.3345941085812001  0.2649651158260156 
  0.5357999800000002  0.5657799840000024  0.1216700000000017 
  0.5393233016358465  0.7836249999608143  0.3084072810046763 
  0.6601099969999993  0.2229100019999990  0.1695899959999991 
  0.6560651198447189  0.4509814846507254  0.3584531718185602 
  0.6655099990000011  0.6614900229999989  0.2162700000000015 
  0.6605769051328423  0.9159372780506274  0.3978925564244307 
  0.7826600069999969  0.1624699979999988  0.0670100000000033 
  0.7839320485332024  0.3113092812749869  0.2663120999168029 
  0.7851099969999993  0.5832399729999977  0.1220100000000031 
  0.7880737736404910  0.7771994155675443  0.3078956431156215 
  0.9063100219999995  0.2160399999999996  0.1689600050000024 
  0.9059122516684539  0.4445020423004635  0.3593965796824463 
  0.9140800240000004  0.6503499749999975  0.2165299950000019 
  0.9008964736138907  0.9197015571636342  0.3986957613963327 
  0.7829685677923663  0.5183617706716319  0.4470858937316109 
  0.5365278744927764  0.5561981674250660  0.4513154182836487 
  0.0336982352575390  0.5437691994970493  0.4520856367109829 
  0.4148362304550588  0.9277780709406684  0.4010028323261707 
  0.4184895580797132  0.9866762863834353  0.4569109809978116 
  0.0323400010000015  0.4267500039999987  0.1926600039999968 
  0.0334725431062282  0.6703056808191974  0.3842709009236742 
  0.1600899990000002  0.3600299949999979  0.0912899969999970 
  0.1625818680486120  0.5415386945076506  0.2864584885421166 
  0.5359500049999966  0.4445300100000011  0.1919600069999987 
  0.5377430103098675  0.6773207211013883  0.3811176668898071 
  0.9131799940000036  0.3499599989999993  0.0935299989999976 
  0.9144463575098385  0.5458681984736344  0.2888352091277966 
  0.4088000059999999  0.3610799909999969  0.0927800010000013 
  0.4109284969354405  0.5575184739845298  0.2862033148153458 
  0.6559399960000007  0.3517099920000035  0.0940100030000011 
  0.6583028661448722  0.5539242977982752  0.2874188948149481 
  0.2897000009999999  0.4310800140000026  0.1922000049999966 
  0.2922657090148348  0.6845993300368249  0.3817542502412365 
  0.7849400039999992  0.4333600100000012  0.1926099960000016 
  0.7843665382942575  0.6718690763258834  0.3823928279889586 
 
