# Supplementary material for: Potential-dependent transition of reaction mechanisms for oxygen evolution on layered double hydroxides
Source: Nat Commun. 2023 Jul 15;14:4228. doi: 10.1038/s41467-023-40011-8 (PMC10349880; doi:10.1038/s41467-023-40011-8)
Supplement: Supplementary file 4 — Supplementary Data 1 [file 41467_2023_40011_MOESM4_ESM.zip › NiMOOH-CONTCAR/Ni(Co)OOH/CONTCARCo6]

 CONTCARCo6                           
   1.00000000000000     
    11.2933998108000004    0.0000000000000000    0.0000000000000000
    -0.0370187111000000    4.9210605638000002    0.0000000000000000
     0.0000000000000000    0.0000000000000000   25.0000000000000000
   H    O    Ni   Co
    10    36    12     4
Selective dynamics
Direct
  0.7838900089999967  0.7830299740000015  0.1177700009999967  
  0.7849778136315209  0.1165478052551094  0.2788236230560130  
  0.8880535069353073  0.0210808331952848  0.4316397884560317  
  0.6523944224254734  0.9492010635685801  0.4416540952766326  
  0.1690147106878896  0.9540610012575144  0.4371979945303863  
  0.9480996423669197  0.5310826264280735  0.4601373608567485  
  0.7160988380710620  0.5300234020923682  0.4680519116846256  
  0.1559800060000001  0.0092799999999968  0.1860699949999969  
  0.1721207971231209  0.2236794439464376  0.3685116348567234  
  0.2809977160941628  0.5627011879399575  0.5226182742743006  
  0.0335600000000014  0.2072300020000029  0.0552899990000029  
  0.0347512965099739  0.3205702535679862  0.2658963193021009  
  0.0354099979999987  0.5564799899999997  0.1227699969999989  
  0.0380152384355412  0.7665956851719358  0.3095670506048052  
  0.1581999960000005  0.1951699999999974  0.1702000049999981  
  0.1677008794826733  0.4241118834242528  0.3591041811176083  
  0.1585499939999977  0.6531699900000021  0.2163800000000009  
  0.1698053037699552  0.9191447546452736  0.3986976361021064  
  0.2859500049999966  0.2165900019999967  0.0551499990000011  
  0.2878174731673440  0.3252452931528396  0.2643978305708643  
  0.2833200099999971  0.5634499789999978  0.1234899979999966  
  0.2869033854801302  0.7688026069544094  0.3096409571208198  
  0.4122599960000031  0.2217800020000027  0.1715199949999970  
  0.4158899018561968  0.4415896930972210  0.3573856256651098  
  0.4106200040000019  0.6660299899999984  0.2158200000000008  
  0.5329499839999983  0.2050500069999970  0.0574599990000024  
  0.5358608625785166  0.3323249447944008  0.2642212175888190  
  0.5357999800000002  0.5657799840000024  0.1216700000000017  
  0.5382500060063009  0.7831406314024036  0.3026383085784374  
  0.6601099969999993  0.2229100019999990  0.1695899959999991  
  0.6570497986733770  0.4566790971904098  0.3585803184150365  
  0.6655099990000011  0.6614900229999989  0.2162700000000015  
  0.6561128355388561  0.9060123682504369  0.4035554236688483  
  0.7826600069999969  0.1624699979999988  0.0670100000000033  
  0.7854574098786742  0.3122449660539175  0.2663960028911916  
  0.7851099969999993  0.5832399729999977  0.1220100000000031  
  0.7865107551649331  0.7800249328878195  0.3083807587352041  
  0.9063100219999995  0.2160399999999996  0.1689600050000024  
  0.9072182013620420  0.4550403949671775  0.3599961217462280  
  0.9140800240000004  0.6503499749999975  0.2165299950000019  
  0.8979060761764259  0.9319607575860545  0.3971267529059261  
  0.7894779482632686  0.5092764856693606  0.4478501059586222  
  0.0326080848364327  0.5679126229002520  0.4528692524994398  
  0.2938314675838427  0.4998712884883219  0.4492174149751307  
  0.4107767157043156  0.8842954403802707  0.4016143021114544  
  0.2852015226101798  0.6819859177764158  0.4906956993768361  
  0.0323400010000015  0.4267500039999987  0.1926600039999968  
  0.0342307659436827  0.6819828291837027  0.3839033617462917  
  0.1600899990000002  0.3600299949999979  0.0912899969999970  
  0.1625166912463172  0.5402618432524946  0.2870964746121203  
  0.5359500049999966  0.4445300100000011  0.1919600069999987  
  0.5336428931641137  0.6810729144644085  0.3796790302911006  
  0.9131799940000036  0.3499599989999993  0.0935299989999976  
  0.9138677239263302  0.5496236928592921  0.2891500148672250  
  0.4088000059999999  0.3610799909999969  0.0927800010000013  
  0.4125300619824799  0.5525182470163585  0.2862523373745418  
  0.6559399960000007  0.3517099920000035  0.0940100030000011  
  0.6580875314407280  0.5545661757436875  0.2872729080319232  
  0.2897000009999999  0.4310800140000026  0.1922000049999966  
  0.2952439405125631  0.6679664713746618  0.3820399127955625  
  0.7849400039999992  0.4333600100000012  0.1926099960000016  
  0.7831060819114199  0.6759667004823271  0.3837008630334466  
 
