# Supplementary material for: Potential-dependent transition of reaction mechanisms for oxygen evolution on layered double hydroxides
Source: Nat Commun. 2023 Jul 15;14:4228. doi: 10.1038/s41467-023-40011-8 (PMC10349880; doi:10.1038/s41467-023-40011-8)
Supplement: Supplementary file 4 — Supplementary Data 1 [file 41467_2023_40011_MOESM4_ESM.zip › NiMOOH-CONTCAR/Ni(Co)OOH/CONTCARCo5]

 CONTCARCo5                              
   1.00000000000000     
    11.2933998108000004    0.0000000000000000    0.0000000000000000
    -0.0370187111000000    4.9210605638000002    0.0000000000000000
     0.0000000000000000    0.0000000000000000   25.0000000000000000
   H    O    Ni   Co
    11    36    12     4
Selective dynamics
Direct
  0.7838900089999967  0.7830299740000015  0.1177700009999967  
  0.7867834065953616  0.1228099115018395  0.2886656837879826  
  0.8623667238532917  0.0860507313717918  0.4184808864244971  
  0.6578448985844076  0.8899954906786860  0.4489787518668464  
  0.1557101612923262  0.9803302715973032  0.4356511668179053  
  0.9458909862467522  0.5079907739089720  0.4629949165955551  
  0.4149798424585014  0.5283434033773358  0.5050459411224233  
  0.7376206892319388  0.4727472395555665  0.4715940788035837  
  0.1559800060000001  0.0092799999999968  0.1860699949999969  
  0.1582252902181835  0.2155854653794620  0.3653493688605067  
  0.1628919140683107  0.4744109859020824  0.4675538273621385  
  0.0335600000000014  0.2072300020000029  0.0552899990000029  
  0.0330382332321619  0.3209226571169452  0.2654324135987949  
  0.0354099979999987  0.5564799899999997  0.1227699969999989  
  0.0384689271402081  0.7741941587229988  0.3082265276514207  
  0.1581999960000005  0.1951699999999974  0.1702000049999981  
  0.1605513480786271  0.4178653477962371  0.3575922353295340  
  0.1585499939999977  0.6531699900000021  0.2163800000000009  
  0.1623187274928739  0.9284210003839419  0.3979591932766340  
  0.2859500049999966  0.2165900019999967  0.0551499990000011  
  0.2877553441074951  0.3264522653698165  0.2648037646901145  
  0.2833200099999971  0.5634499789999978  0.1234899979999966  
  0.2862898627800234  0.7653895076173782  0.3080728774067722  
  0.4122599960000031  0.2217800020000027  0.1715199949999970  
  0.4196348027559438  0.4410339811014978  0.3581925388011129  
  0.4106200040000019  0.6660299899999984  0.2158200000000008  
  0.5329499839999983  0.2050500069999970  0.0574599990000024  
  0.5372435904745743  0.3330263560403068  0.2643545297451411  
  0.5357999800000002  0.5657799840000024  0.1216700000000017  
  0.5390744031646477  0.7812713173364898  0.3054757871266602  
  0.6601099969999993  0.2229100019999990  0.1695899959999991  
  0.6597159537587487  0.4442224877615857  0.3586704972473171  
  0.6655099990000011  0.6614900229999989  0.2162700000000015  
  0.6604259145385925  0.8780110256082381  0.4098799234673010  
  0.7826600069999969  0.1624699979999988  0.0670100000000033  
  0.7873294450796351  0.3095846748963851  0.2719814697490861  
  0.7851099969999993  0.5832399729999977  0.1220100000000031  
  0.7856945885288766  0.7790060333902815  0.3110696071263632  
  0.9063100219999995  0.2160399999999996  0.1689600050000024  
  0.9149327751945577  0.4587062345990347  0.3599772507492247  
  0.9140800240000004  0.6503499749999975  0.2165299950000019  
  0.8929754560248000  0.9273050969793104  0.3989684593029565  
  0.8032119744846753  0.4586832470270892  0.4462958485839792  
  0.4598678697907521  0.5645435345435525  0.4712312424261486  
  0.0263612520392726  0.5933776215043238  0.4574831817650065  
  0.4234640029149119  0.8609715289833417  0.4205861057229896  
  0.2809395727894182  0.4645365220133186  0.4569552494193587  
  0.0323400010000015  0.4267500039999987  0.1926600039999968  
  0.0342695030810134  0.6934320621717731  0.3819504182142737  
  0.1600899990000002  0.3600299949999979  0.0912899969999970  
  0.1631581330232521  0.5420196037412879  0.2867706030310018  
  0.5359500049999966  0.4445300100000011  0.1919600069999987  
  0.5378849967217505  0.6651957531899413  0.3834019469293679  
  0.9131799940000036  0.3499599989999993  0.0935299989999976  
  0.9141780431109225  0.5511876487652003  0.2889022238426833  
  0.4088000059999999  0.3610799909999969  0.0927800010000013  
  0.4125482436392645  0.5540194028123082  0.2870543605148654  
  0.6559399960000007  0.3517099920000035  0.0940100030000011  
  0.6586247927041100  0.5532496857650315  0.2883038096630628  
  0.2897000009999999  0.4310800140000026  0.1922000049999966  
  0.2916229186733048  0.6398305084090836  0.3901324401900510  
  0.7849400039999992  0.4333600100000012  0.1926099960000016  
  0.7861370511296784  0.6609015184066251  0.3850884388792366  
 
