# Supplementary material for: Potential-dependent transition of reaction mechanisms for oxygen evolution on layered double hydroxides
Source: Nat Commun. 2023 Jul 15;14:4228. doi: 10.1038/s41467-023-40011-8 (PMC10349880; doi:10.1038/s41467-023-40011-8)
Supplement: Supplementary file 4 — Supplementary Data 1 [file 41467_2023_40011_MOESM4_ESM.zip › NiMOOH-CONTCAR/Ni(Co)OOH/CONTCARCo4]

 CONTCARCo4                             
   1.00000000000000     
    11.2933998108000004    0.0000000000000000    0.0000000000000000
    -0.0370187111000000    4.9210605638000002    0.0000000000000000
     0.0000000000000000    0.0000000000000000   25.0000000000000000
   H    O    Ni   Co
    11    37    12     4
Selective dynamics
Direct
  0.7838900089999967  0.7830299740000015  0.1177700009999967  
  0.7841926820802385  0.1161974244360593  0.2785175916887468  
  0.8940198616246278  0.0003822963704678  0.4340709973496431  
  0.6522146061976599  0.9628759719543680  0.4351915554830015  
  0.1694561485587798  0.9586155178856473  0.4364404524472079  
  0.9466992741394620  0.5235176859994084  0.4594559196102139  
  0.4996583081480708  0.3696712035436462  0.4490469682559706  
  0.6940557841926847  0.5084409720401695  0.4548622427966649  
  0.1559800060000001  0.0092799999999968  0.1860699949999969  
  0.1715931576616470  0.2257120965754282  0.3687521863923138  
  0.2671265077687295  0.5848581841105300  0.5219476875797824  
  0.0335600000000014  0.2072300020000029  0.0552899990000029  
  0.0346879983164072  0.3196347320343804  0.2659356066698777  
  0.0354099979999987  0.5564799899999997  0.1227699969999989  
  0.0380667852527381  0.7663446298871222  0.3092133497360692  
  0.1581999960000005  0.1951699999999974  0.1702000049999981  
  0.1677367980406999  0.4270889899565731  0.3591904576085838  
  0.1585499939999977  0.6531699900000021  0.2163800000000009  
  0.1696735984173188  0.9229671096813945  0.3978228252953926  
  0.2859500049999966  0.2165900019999967  0.0551499990000011  
  0.2884751705065227  0.3254318162705587  0.2645630402580608  
  0.2833200099999971  0.5634499789999978  0.1234899979999966  
  0.2865591602175002  0.7683286088679253  0.3089275269798435  
  0.4122599960000031  0.2217800020000027  0.1715199949999970  
  0.4158062214703975  0.4411742524515532  0.3583268666149664  
  0.4106200040000019  0.6660299899999984  0.2158200000000008  
  0.5329499839999983  0.2050500069999970  0.0574599990000024  
  0.5359047601308546  0.3330328758748067  0.2644664317767251  
  0.5357999800000002  0.5657799840000024  0.1216700000000017  
  0.5376489125804511  0.7793487759442073  0.3075895143108482  
  0.6601099969999993  0.2229100019999990  0.1695899959999991  
  0.6589457281671685  0.4536895391694244  0.3578958023736050  
  0.6655099990000011  0.6614900229999989  0.2162700000000015  
  0.6554409789286098  0.9191633729630126  0.3969325783049982  
  0.7826600069999969  0.1624699979999988  0.0670100000000033  
  0.7849106461462583  0.3124749168421488  0.2662048843933249  
  0.7851099969999993  0.5832399729999977  0.1220100000000031  
  0.7874553882746369  0.7815820533093785  0.3070011660830687  
  0.9063100219999995  0.2160399999999996  0.1689600050000024  
  0.9064505720565634  0.4564184950684407  0.3597940617016491  
  0.9140800240000004  0.6503499749999975  0.2165299950000019  
  0.9000306247302561  0.9344071859563456  0.3972558371736383  
  0.7810580130679554  0.5335873361933920  0.4468969410228851  
  0.5438377391987714  0.5414812124695274  0.4492612596235119  
  0.0307729075494549  0.5652303107620966  0.4520859983648222  
  0.2915501773403264  0.5133319648333057  0.4495118981587893  
  0.4107467216147000  0.8932402339602774  0.3978943324785646  
  0.2746642304596421  0.6996150292996575  0.4894746758644075  
  0.0323400010000015  0.4267500039999987  0.1926600039999968  
  0.0334847807789345  0.6824240685477747  0.3835577974124362  
  0.1600899990000002  0.3600299949999979  0.0912899969999970  
  0.1623003313804645  0.5397527579776877  0.2870777487762481  
  0.5359500049999966  0.4445300100000011  0.1919600069999987  
  0.5345569805994614  0.6735278353992769  0.3805851121356412  
  0.9131799940000036  0.3499599989999993  0.0935299989999976  
  0.9141734179634682  0.5493857736620313  0.2888173159300607  
  0.4088000059999999  0.3610799909999969  0.0927800010000013  
  0.4119879214341893  0.5513540323314956  0.2866179441770527  
  0.6559399960000007  0.3517099920000035  0.0940100030000011  
  0.6585475295815328  0.5544365154377502  0.2874231785255432  
  0.2897000009999999  0.4310800140000026  0.1922000049999966  
  0.2951809220131949  0.6730887696632166  0.3816970121861161  
  0.7849400039999992  0.4333600100000012  0.1926099960000016  
  0.7827433067383467  0.6827138314113057  0.3820186252703834  
 
