# Supplementary material for: Potential-dependent transition of reaction mechanisms for oxygen evolution on layered double hydroxides
Source: Nat Commun. 2023 Jul 15;14:4228. doi: 10.1038/s41467-023-40011-8 (PMC10349880; doi:10.1038/s41467-023-40011-8)
Supplement: Supplementary file 4 — Supplementary Data 1 [file 41467_2023_40011_MOESM4_ESM.zip › NiMOOH-CONTCAR/Ni(Co)OOH/CONTCARCo3]

 CONTCARCo3                              
   1.00000000000000     
    11.2933998108000004    0.0000000000000000    0.0000000000000000
    -0.0370187111000000    4.9210605638000002    0.0000000000000000
     0.0000000000000000    0.0000000000000000   25.0000000000000000
   H    O    Ni   Co
    12    37    12     4
Selective dynamics
Direct
  0.7838900089999967  0.7830299740000015  0.1177700009999967 
  0.7834711137835839  0.1159122613537988  0.2785802748438115 
  0.8920711523281852  0.9991289438779702  0.4338261932797494 
  0.6563947323082715  0.9622791734669462  0.4355492416444307 
  0.1644601078637393  0.9519795681475358  0.4363182595011921 
  0.9477277172569032  0.5173047067131904  0.4594538396824035 
  0.5022416540305201  0.3761432764257933  0.4493530139584294 
  0.6951524788258325  0.5121811947634072  0.4555595758882447 
  0.1559800060000001  0.0092799999999968  0.1860699949999969 
  0.1723999686704261  0.2206617592175633  0.3677333670471938 
  0.4173215186435542  0.9204521830246861  0.4383849886248967 
  0.2675759363605721  0.5927491221312948  0.5221101207986933 
  0.0335600000000014  0.2072300020000029  0.0552899990000029 
  0.0347289853101103  0.3189054946071792  0.2658995742485288 
  0.0354099979999987  0.5564799899999997  0.1227699969999989 
  0.0376868067665797  0.7647404349097329  0.3091834682735524 
  0.1581999960000005  0.1951699999999974  0.1702000049999981 
  0.1679425904003153  0.4216315844127578  0.3585086722987967 
  0.1585499939999977  0.6531699900000021  0.2163800000000009 
  0.1670534934564500  0.9163120962050186  0.3977286960088691 
  0.2859500049999966  0.2165900019999967  0.0551499990000011 
  0.2888571435638951  0.3266719229855966  0.2646915299784212 
  0.2833200099999971  0.5634499789999978  0.1234899979999966 
  0.2861744632595347  0.7690966710999732  0.3093901904135024 
  0.4122599960000031  0.2217800020000027  0.1715199949999970 
  0.4161021586048648  0.4462642769515242  0.3586366799345555 
  0.4106200040000019  0.6660299899999984  0.2158200000000008 
  0.5329499839999983  0.2050500069999970  0.0574599990000024 
  0.5357364458894907  0.3342338463710917  0.2646156962355235 
  0.5357999800000002  0.5657799840000024  0.1216700000000017 
  0.5381555386351735  0.7818167368366602  0.3077019542441093 
  0.6601099969999993  0.2229100019999990  0.1695899959999991 
  0.6569353917647689  0.4556390803090409  0.3581097754085363 
  0.6655099990000011  0.6614900229999989  0.2162700000000015 
  0.6577303310066540  0.9215335057302809  0.3971275243976606 
  0.7826600069999969  0.1624699979999988  0.0670100000000033 
  0.7843421413685761  0.3122738117067527  0.2663215568911070 
  0.7851099969999993  0.5832399729999977  0.1220100000000031 
  0.7876368889580974  0.7808753508717672  0.3070499996841818 
  0.9063100219999995  0.2160399999999996  0.1689600050000024 
  0.9058611349515076  0.4537378231853637  0.3597374347543720 
  0.9140800240000004  0.6503499749999975  0.2165299950000019 
  0.8989413523566370  0.9335496108637287  0.3970415594643626 
  0.7817535078955657  0.5321724520673783  0.4470254356554406 
  0.5431732743857225  0.5516567534018151  0.4497170624761253 
  0.0313554800512179  0.5630619063358608  0.4522412903262705 
  0.2871744253820125  0.5125531518874809  0.4494439982711711 
  0.4129593365492710  0.9110121116660110  0.3991251484994081 
  0.2791368961392919  0.7030294561221737  0.4892308422399978 
  0.0323400010000015  0.4267500039999987  0.1926600039999968 
  0.0325125541107170  0.6786400144367164  0.3833633845296518 
  0.1600899990000002  0.3600299949999979  0.0912899969999970 
  0.1625147352633434  0.5396868670365436  0.2868613245480489 
  0.5359500049999966  0.4445300100000011  0.1919600069999987 
  0.5361145410275938  0.6771985332860169  0.3804884704384577 
  0.9131799940000036  0.3499599989999993  0.0935299989999976 
  0.9141324801201094  0.5480344062334126  0.2886753773808124 
  0.4088000059999999  0.3610799909999969  0.0927800010000013 
  0.4117583404788547  0.5537401977652294  0.2867513945668847 
  0.6559399960000007  0.3517099920000035  0.0940100030000011 
  0.6582967352621623  0.5550305363703814  0.2872474921893584 
  0.2897000009999999  0.4310800140000026  0.1922000049999966 
  0.2907760372822139  0.6631915138786155  0.3819812851162254 
  0.7849400039999992  0.4333600100000012  0.1926099960000016 
  0.7833427394851427  0.6815791021996844  0.3819165637507567 
 
