# Supplementary material for: Potential-dependent transition of reaction mechanisms for oxygen evolution on layered double hydroxides
Source: Nat Commun. 2023 Jul 15;14:4228. doi: 10.1038/s41467-023-40011-8 (PMC10349880; doi:10.1038/s41467-023-40011-8)
Supplement: Supplementary file 4 — Supplementary Data 1 [file 41467_2023_40011_MOESM4_ESM.zip › NiMOOH-CONTCAR/Ni(Co)OOH/CONTCARCo2]

 CONTCARCo2                              
   1.00000000000000     
    11.2933998108000004    0.0000000000000000    0.0000000000000000
    -0.0370187111000000    4.9210605638000002    0.0000000000000000
     0.0000000000000000    0.0000000000000000   25.0000000000000000
   H    O    Ni   Co
    10    36    12     4
Selective dynamics
Direct
  0.7838900089999967  0.7830299740000015  0.1177700009999967   
  0.7841100099999991  0.1128100009999997  0.2782100140000026   
  0.8926500079999968  0.9715200070000023  0.4370000059999981   
  0.6540799739999983  0.9392600059999978  0.4374200110000004   
  0.1672500069999998  0.9443799849999976  0.4362800119999974   
  0.9629200099999977  0.4791800080000002  0.4622699920000031   
  0.4737899900000002  0.4176500140000030  0.4555599990000019   
  0.6984000209999977  0.4735099970000007  0.4555499849999975   
  0.1559800060000001  0.0092799999999968  0.1860699949999969   
  0.1732600030000029  0.2136300060000025  0.3666099909999971   
  0.0335600000000014  0.2072300020000029  0.0552899990000029   
  0.0352200009999990  0.3165700139999998  0.2656700020000002   
  0.0354099979999987  0.5564799899999997  0.1227699969999989   
  0.0365800000000007  0.7606800200000023  0.3096399900000009   
  0.1581999960000005  0.1951699999999974  0.1702000049999981   
  0.1668699980000028  0.4140700100000032  0.3577899929999973   
  0.1585499939999977  0.6531699900000021  0.2163800000000009   
  0.1676400010000023  0.9044499990000006  0.3977900149999982   
  0.2859500049999966  0.2165900019999967  0.0551499990000011   
  0.2885200079999990  0.3239899869999974  0.2644000049999988   
  0.2833200099999971  0.5634499789999978  0.1234899979999966   
  0.2871200140000028  0.7618100050000010  0.3100599939999995   
  0.4122599960000031  0.2217800020000027  0.1715199949999970   
  0.4147000009999999  0.4351600110000007  0.3583399950000015   
  0.4106200040000019  0.6660299899999984  0.2158200000000008   
  0.5329499839999983  0.2050500069999970  0.0574599990000024   
  0.5357599849999986  0.3307900129999979  0.2643300000000011   
  0.5357999800000002  0.5657799840000024  0.1216700000000017   
  0.5383800270000023  0.7737299799999988  0.3085699980000030   
  0.6601099969999993  0.2229100019999990  0.1695899959999991   
  0.6568499799999969  0.4420000020000003  0.3578499850000014   
  0.6655099990000011  0.6614900229999989  0.2162700000000015   
  0.6574599739999982  0.9014199969999979  0.3988600079999998   
  0.7826600069999969  0.1624699979999988  0.0670100000000033   
  0.7846599820000009  0.3087399899999994  0.2660900059999989   
  0.7851099969999993  0.5832399729999977  0.1220100000000031   
  0.7875800130000030  0.7734100220000002  0.3081699909999998   
  0.9063100219999995  0.2160399999999996  0.1689600050000024   
  0.9067400100000000  0.4416500029999995  0.3594799939999973   
  0.9140800240000004  0.6503499749999975  0.2165299950000019   
  0.8990399839999981  0.9155200120000018  0.3995499910000007   
  0.7838400010000015  0.5044299959999989  0.4467000069999969   
  0.5444800260000022  0.5307499769999993  0.4497500060000021   
  0.0421100000000010  0.5427100060000001  0.4516299960000012   
  0.2878299950000027  0.5018299819999967  0.4476299880000028   
  0.4119000139999969  0.8904700280000029  0.4008300010000028   
  0.0323400010000015  0.4267500039999987  0.1926600039999968   
  0.0324300010000016  0.6675800089999981  0.3833799960000022   
  0.1600899990000002  0.3600299949999979  0.0912899969999970   
  0.1621000020000025  0.5371800070000035  0.2865700130000022   
  0.5359500049999966  0.4445300100000011  0.1919600069999987   
  0.5359699730000003  0.6610199810000026  0.3814400139999989   
  0.9131799940000036  0.3499599989999993  0.0935299989999976   
  0.9137899879999978  0.5432800049999997  0.2887000139999998   
  0.4088000059999999  0.3610799909999969  0.0927800010000013   
  0.4122700100000003  0.5492299799999998  0.2866800130000016   
  0.6559399960000007  0.3517099920000035  0.0940100030000011   
  0.6585500240000002  0.5497300030000005  0.2874099909999970   
  0.2897000009999999  0.4310800140000026  0.1922000049999966   
  0.2897199989999990  0.6493099930000028  0.3827700020000009   
  0.7849400039999992  0.4333600100000012  0.1926099960000016   
  0.7834600210000033  0.6644399759999970  0.3829100130000000   
 
