# Supplementary material for: Potential-dependent transition of reaction mechanisms for oxygen evolution on layered double hydroxides
Source: Nat Commun. 2023 Jul 15;14:4228. doi: 10.1038/s41467-023-40011-8 (PMC10349880; doi:10.1038/s41467-023-40011-8)
Supplement: Supplementary file 4 — Supplementary Data 1 [file 41467_2023_40011_MOESM4_ESM.zip › NiMOOH-CONTCAR/Ni(Co)OOH/CONTCARCo1]

 CONTCARCo1                            
   1.00000000000000     
    11.2933998108000004    0.0000000000000000    0.0000000000000000
    -0.0370187111000000    4.9210605638000002    0.0000000000000000
     0.0000000000000000    0.0000000000000000   25.0000000000000000
   H    O    Ni   Co
    11    36    12     4
Selective dynamics
Direct
  0.7838900089999967  0.7830299740000015  0.1177700009999967  
  0.7849383278274473  0.1126739446430491  0.2777510903665359  
  0.9022967236574431  0.9620307295557922  0.4379178761013236  
  0.6517813772216030  0.9523449250934064  0.4353572985038312  
  0.1675576587103862  0.9530291695695254  0.4367555965832892  
  0.9531619861679133  0.4996632321821153  0.4615754051623853  
  0.4564397117848031  0.4836301531865388  0.4579179134770044  
  0.6966255167716398  0.4834366128039846  0.4564024234872406  
  0.2143182009861846  0.5136390566831466  0.4635474206048045  
  0.1559800060000001  0.0092799999999968  0.1860699949999969  
  0.1687901507180243  0.2177157969404533  0.3676527841050117  
  0.0335600000000014  0.2072300020000029  0.0552899990000029  
  0.0337232476813369  0.3145256253755448  0.2649421324960741  
  0.0354099979999987  0.5564799899999997  0.1227699969999989  
  0.0372755855326261  0.7600372436106966  0.3096724389855297  
  0.1581999960000005  0.1951699999999974  0.1702000049999981  
  0.1643409733048244  0.4175721239149581  0.3579394949374333  
  0.1585499939999977  0.6531699900000021  0.2163800000000009  
  0.1677654576216483  0.9054516321801316  0.3986509188612715  
  0.2859500049999966  0.2165900019999967  0.0551499990000011  
  0.2878700702196682  0.3217749371693159  0.2640879579450583  
  0.2833200099999971  0.5634499789999978  0.1234899979999966  
  0.2858385395539500  0.7593287127656865  0.3091659225745431  
  0.4122599960000031  0.2217800020000027  0.1715199949999970  
  0.4162164524192207  0.4318234005847188  0.3576506750433737  
  0.4106200040000019  0.6660299899999984  0.2158200000000008  
  0.5329499839999983  0.2050500069999970  0.0574599990000024  
  0.5365405915972588  0.3308178830975095  0.2640203492352313  
  0.5357999800000002  0.5657799840000024  0.1216700000000017  
  0.5376201223520312  0.7732913207569965  0.3077193962112261  
  0.6601099969999993  0.2229100019999990  0.1695899959999991  
  0.6598574047531329  0.4441848713299521  0.3576067826356137  
  0.6655099990000011  0.6614900229999989  0.2162700000000015  
  0.6566481101732506  0.9063225659233893  0.3971907046072616  
  0.7826600069999969  0.1624699979999988  0.0670100000000033  
  0.7855087967172665  0.3089917996187879  0.2657666636033653  
  0.7851099969999993  0.5832399729999977  0.1220100000000031  
  0.7883290533780851  0.7755454553743562  0.3080201098187985  
  0.9063100219999995  0.2160399999999996  0.1689600050000024  
  0.9079136981937879  0.4446304087480044  0.3597873840313923  
  0.9140800240000004  0.6503499749999975  0.2165299950000019  
  0.9049128274776876  0.9156594367684008  0.3997346738370098  
  0.7813597131008905  0.5162330329607414  0.4469258917916648  
  0.5388382051907996  0.5351048382140462  0.4488000281146540  
  0.0351141080629063  0.5518459443197656  0.4524407637550780  
  0.2911634102662148  0.4793386813619449  0.4463452087378030  
  0.4091492829271743  0.8800873421717696  0.3969073467416067  
  0.0323400010000015  0.4267500039999987  0.1926600039999968  
  0.0336383987848805  0.6683040157493991  0.3837983173434409  
  0.1600899990000002  0.3600299949999979  0.0912899969999970  
  0.1619499572271437  0.5347670486006280  0.2867566845442013  
  0.5359500049999966  0.4445300100000011  0.1919600069999987  
  0.5333045423875191  0.6642652573719303  0.3807376940892127  
  0.9131799940000036  0.3499599989999993  0.0935299989999976  
  0.9141355979875669  0.5434156811010737  0.2887216179843293  
  0.4088000059999999  0.3610799909999969  0.0927800010000013  
  0.4117633834231071  0.5476873613280304  0.2868127604157138  
  0.6559399960000007  0.3517099920000035  0.0940100030000011  
  0.6585169545423071  0.5513358310971910  0.2874997728702482  
  0.2897000009999999  0.4310800140000026  0.1922000049999966  
  0.2943998400685715  0.6554893675192446  0.3831681340677449  
  0.7849400039999992  0.4333600100000012  0.1926099960000016  
  0.7821785380416841  0.6692969934527042  0.3826011054885825  
 
