# Supplementary material for: Potential-dependent transition of reaction mechanisms for oxygen evolution on layered double hydroxides
Source: Nat Commun. 2023 Jul 15;14:4228. doi: 10.1038/s41467-023-40011-8 (PMC10349880; doi:10.1038/s41467-023-40011-8)
Supplement: Supplementary file 4 — Supplementary Data 1 [file 41467_2023_40011_MOESM4_ESM.zip › NiMOOH-CONTCAR/Ni(Co)OOH/CONTCARCo0]

 CONTCARCo0                             
   1.00000000000000     
    11.2933998108000004    0.0000000000000000    0.0000000000000000
    -0.0370187111000000    4.9210605638000002    0.0000000000000000
     0.0000000000000000    0.0000000000000000   25.0000000000000000
   H    O    Ni   Co
    10    35    12     4
Selective dynamics
Direct
  0.7838900089999967  0.7830299740000015  0.1177700009999967   
  0.7843743475801261  0.1169471082157969  0.2784605151013579   
  0.8978066349708627  0.9758591920272508  0.4371901045469428   
  0.6562198614421320  0.9472869905385863  0.4379420868316615   
  0.1736650978729699  0.9602619198439584  0.4392638125193997   
  0.9508979477172872  0.5010885433485157  0.4599751350799934   
  0.5020531642619090  0.3446413094919620  0.4463820936161866   
  0.6964133492976430  0.4898746954196795  0.4554777314348684   
  0.1559800060000001  0.0092799999999968  0.1860699949999969   
  0.1742238066073867  0.2319839676740187  0.3694094780041723   
  0.0335600000000014  0.2072300020000029  0.0552899990000029   
  0.0345505286123000  0.3191533271910032  0.2659075646687796   
  0.0354099979999987  0.5564799899999997  0.1227699969999989   
  0.0382508033650737  0.7660335699102419  0.3100788162669375   
  0.1581999960000005  0.1951699999999974  0.1702000049999981   
  0.1710173839332683  0.4319590727840108  0.3597184108030405   
  0.1585499939999977  0.6531699900000021  0.2163800000000009   
  0.1716209750806144  0.9199101021857814  0.4008165291932713   
  0.2859500049999966  0.2165900019999967  0.0551499990000011   
  0.2885434568210670  0.3269047058368528  0.2644401809286450   
  0.2833200099999971  0.5634499789999978  0.1234899979999966   
  0.2856890800760681  0.7765119960798472  0.3033823756978222   
  0.4122599960000031  0.2217800020000027  0.1715199949999970   
  0.4138555441323888  0.4469187642024721  0.3589250861871491   
  0.4106200040000019  0.6660299899999984  0.2158200000000008   
  0.5329499839999983  0.2050500069999970  0.0574599990000024   
  0.5363074323023724  0.3339953650317540  0.2646497235197529   
  0.5357999800000002  0.5657799840000024  0.1216700000000017   
  0.5381235153880937  0.7801767424912214  0.3086448963404678   
  0.6601099969999993  0.2229100019999990  0.1695899959999991   
  0.6588526097903795  0.4487740858501468  0.3579111810229207   
  0.6655099990000011  0.6614900229999989  0.2162700000000015   
  0.6577195792620714  0.9085966448900962  0.3994157676465520   
  0.7826600069999969  0.1624699979999988  0.0670100000000033   
  0.7851533584545862  0.3128432140601021  0.2661973572037653   
  0.7851099969999993  0.5832399729999977  0.1220100000000031   
  0.7881086017719454  0.7792683533240350  0.3081813699512992   
  0.9063100219999995  0.2160399999999996  0.1689600050000024   
  0.9079300735834508  0.4490241199867526  0.3596329736286563   
  0.9140800240000004  0.6503499749999975  0.2165299950000019   
  0.9025532924512234  0.9208362659158738  0.3996184603046089   
  0.7827706089523900  0.5159484234976688  0.4469433860328422   
  0.5425013268832970  0.5209953609109021  0.4496075295286985   
  0.0340384487526464  0.5501686918072863  0.4523860473745103   
  0.4132243956269335  0.8871049210771886  0.4039315275789406   
  0.0323400010000015  0.4267500039999987  0.1926600039999968   
  0.0350811886539972  0.6754607815915463  0.3844818904092051   
  0.1600899990000002  0.3600299949999979  0.0912899969999970   
  0.1630354120808235  0.5422269551035512  0.2866506626252772   
  0.5359500049999966  0.4445300100000011  0.1919600069999987   
  0.5357340797593579  0.6679662785821350  0.3821990745386827   
  0.9131799940000036  0.3499599989999993  0.0935299989999976   
  0.9147935227890684  0.5484924377699443  0.2890659217696054   
  0.4088000059999999  0.3610799909999969  0.0927800010000013   
  0.4115097302723356  0.5544751466365767  0.2863877881229868   
  0.6559399960000007  0.3517099920000035  0.0940100030000011   
  0.6584206468686844  0.5551427032148410  0.2877162375616749   
  0.2897000009999999  0.4310800140000026  0.1922000049999966   
  0.2972241186069979  0.6859126862452811  0.3812001107813998   
  0.7849400039999992  0.4333600100000012  0.1926099960000016   
  0.7839473868332263  0.6725213768478966  0.3828077239410206   
 
